# Supplementary material for: An annotated test-retest collection of prostate multiparametric MRI
Source: Sci Data. 2018 Dec 4;5:180281. doi: 10.1038/sdata.2018.281 (PMC6278692; doi:10.1038/sdata.2018.281)
Supplement: Supplementary file 1 [file sdata2018281-isa1.zip]

Archive with 5 entries (5 files):
- i_Investigation.txt
- s_Fedorov317a_study.txt
- a_Fedorov317a_mr.txt
- a_Fedorov317a_seg.txt
- a_Fedorov317a_meas.txt
