# Supplementary material for: An annotated test-retest collection of prostate multiparametric MRI
Source: Sci Data. 2018 Dec 4;5:180281. doi: 10.1038/sdata.2018.281 (PMC6278692; doi:10.1038/sdata.2018.281)
Supplement: Supplementary file 1 [file sdata2018281-isa1.zip › i_Investigation.txt]

# Investigation File generated for Scientific Data with Investigation File Authoring Tool version 0.1.0 on 09/11/2018 - This metadata file is CC0
ONTOLOGY SOURCE REFERENCE
Term Source Name	NCBITaxon	UBERON	ERO	OBI	BTO	ECG	BAO	NCIT
Term Source File	http://data.bioontology.org/ontologies/NCBITAXON	http://data.bioontology.org/ontologies/UBERON	http://data.bioontology.org/ontologies/ERO	http://data.bioontology.org/ontologies/OBI	http://data.bioontology.org/ontologies/BTO	http://data.bioontology.org/ontologies/ECG	http://data.bioontology.org/ontologies/BAO	http://data.bioontology.org/ontologies/NCIT
Term Source Version	2016AB	releases/2014-06-15	2013-08-02	2014-08-18	unknown	1	2.0	17.06d
Term Source Description	National Center for Biotechnology Information (NCBI) Organismal Classification	Uber Anatomy Ontology	Eagle-I Research Resource Ontology	Ontology for Biomedical Investigations	BRENDA Tissue and Enzyme Source Ontology	Electrocardiography Ontology	BioAssay Ontology	National Cancer Institute Thesaurus
INVESTIGATION
Investigation Identifier
Investigation Title
Investigation Description
Investigation Submission Date
Investigation Public Release Date
INVESTIGATION PUBLICATIONS
Investigation PubMed ID
Investigation Publication DOI
Investigation Publication Author List
Investigation Publication Title
Investigation Publication Status
Investigation Publication Status Term Accession Number
Investigation Publication Status Term Source REF
INVESTIGATION CONTACTS
Investigation Person Last Name
Investigation Person Mid Initials
Investigation Person First Name
Investigation Person Address
Investigation Person Phone
Investigation Person Fax
Investigation Person Email
Investigation Person Affiliation
Investigation Person Roles
Investigation Person Roles Term Accession Number
Investigation Person Roles Term Source REF
STUDY
Study Identifier	10.1038/sdata.2018.281
Study Title	An annotated test-retest collection of prostate multiparametric MRI
Study Submission Date	18/07/2018
Study Public Release Date	04/12/2018
Study Description	http://www.nature.com/articles/sdata2018281#abstract
Study File Name	s_Fedorov317a_study.txt
Comment[Subject Keywords]	///;///;///
Comment[Manuscript Licence]	CC BY-4.0
Comment[Experimental Metadata Licence]	CC0
Comment[Supplementary Information File Name]	
Comment[Supplementary Information File Type]	x-zip-compressed
Comment[Supplementary Information File URL]	http://www.nature.com/articles/sdata2018281#supplementary-information
Comment[Data Repository]	The Cancer Imaging Archive
Comment[Data Record Accession]	doi:10.7937/K9/TCIA.2018.MR1CKGND
Comment[Data Record URI]	https://doi.org/10.7937/K9/TCIA.2018.MR1CKGND
STUDY DESIGN DESCRIPTORS
Study Design Type	disease pathway analysis objective	protocol testing objective
Study Design Type Term Accession Number	ERO:0100147	OBI:0000096
Study Design Type Term Source REF	ERO	OBI
STUDY PUBLICATIONS
Study PubMed ID	""
Study Publication DOI	doi:10.1097/RLI.0000000000000382
Study Publication Author List	""
Study Publication Title	""
Study Publication Status	published
Study Publication Status Term Accession Number	
Study Publication Status Term Source REF	
STUDY FACTORS
Study Factor Name	time between baseline and followup studies in days
Study Factor Type	temporal_interval
Study Factor Type Term Accession Number	http://www.ifomis.org/bfo/1.1/span#TemporalInterval
Study Factor Type Term Source REF	ERO
STUDY ASSAYS
Study Assay Measurement Type	prostate gland	Region_Of_Interest	prostate cancer
Study Assay Measurement Type Term Accession Number	BTO:0001129	ECG:ECG_000000186	DOID:10283
Study Assay Measurement Type Term Source REF	BTO	ECG	BAO
Study Assay Technology Type	Multiparametric Magnetic Resonance Imaging	image segmentation	visual observation method
Study Assay Technology Type Term Accession Number	NCIT:C116458	BAO:0040007	ERO:0001322
Study Assay Technology Type Term Source REF	NCIT	BAO	ERO
Study Assay Technology Platform	instrument; manufacturer	""	""
Study Assay File Name	a_Fedorov317a_mr.txt	a_Fedorov317a_seg.txt	a_Fedorov317a_meas.txt
STUDY PROTOCOLS
Study Protocol Name	Subjects	MR image data	Segmentations	Measurements
Study Protocol Type	selection	magnetic resonance imaging	data transformation	data transformation
Study Protocol Type Term Accession Number	OBI:0001928	ERO:0001235	OBI:0200000	OBI:0200000
Study Protocol Type Term Source REF	OBI	ERO	ERO	ERO
Study Protocol Description				
Study Protocol URI	""	""	""	""
Study Protocol Version				
Study Protocol Parameters Name	""	instrument; manufacturer	""	""
Study Protocol Parameters Name Term Accession Number	""	""	""	""
Study Protocol Parameters Name Term Source REF	""	""	""	""
Study Protocol Components Name	""	""	""	""
Study Protocol Components Type	""	""	""	""
Study Protocol Components Type Term Accession Number	""	""	""	""
Study Protocol Components Type Term Source REF	""	""	""	""
STUDY CONTACTS
Study Person Last Name	Fedorov	Schwier	Clunie	Herz	Pieper	Kikinis	Tempany	Fennessy
Study Person First Name	Andriy	Michael	David	Christian	Steve	Ron	Clare	Fiona
Study Person Mid Initials								
Study Person Email	andrey.fedorov@gmail.com	""	""	""	""	""	""	""
Study Person Phone								
Study Person Fax								
Study Person Address								
Study Person Affiliation	Brigham and Women’s Hospital, Harvard Medical School, Boston, MA, USA	Brigham and Women’s Hospital, Harvard Medical School, Boston, MA, USA	PixelMed Publishing, Bangor, PA, USA	Brigham and Women’s Hospital, Harvard Medical School, Boston, MA, USA	Isomics Inc., Cambridge, MA, USA	Brigham and Women’s Hospital, Harvard Medical School, Boston, MA, USA	Brigham and Women’s Hospital, Harvard Medical School, Boston, MA, USA	Brigham and Women’s Hospital, Harvard Medical School, Boston, MA, USA
Study Person Roles								
Study Person Roles Term Accession Number								
Study Person Roles Term Source REF								
Comment[Study Person ORCID]	0000-0003-4806-9413							
Comment[Funder]								
Comment[FundRef ID]								
Comment[Funder Term Source REF]								
Comment[Grant Identifier]								
