# Supplementary material for: An annotated test-retest collection of prostate multiparametric MRI
Source: Sci Data. 2018 Dec 4;5:180281. doi: 10.1038/sdata.2018.281 (PMC6278692; doi:10.1038/sdata.2018.281)
Supplement: Supplementary file 1 [file sdata2018281-isa1.zip › s_Fedorov317a_study.txt]

Source Name	Characteristics[organism]	Term Source REF	Term Accession Number	Characteristics[organism part]	Term Source REF	Term Accession Number	Protocol REF	Sample Name	Comment[age]	Factor Value[time between baseline and followup studies in days]
males from Brigham and Womens Hospital	Homo sapiens	NCBITaxon	NCBITaxon:9606	prostate gland	UBERON	UBERON:0002367	Subjects	PCAMPMRI-00001	76	12
males from Brigham and Womens Hospital	Homo sapiens	NCBITaxon	NCBITaxon:9606	prostate gland	UBERON	UBERON:0002367	Subjects	PCAMPMRI-00002	46	14
males from Brigham and Womens Hospital	Homo sapiens	NCBITaxon	NCBITaxon:9606	prostate gland	UBERON	UBERON:0002367	Subjects	PCAMPMRI-00003	59	14
males from Brigham and Womens Hospital	Homo sapiens	NCBITaxon	NCBITaxon:9606	prostate gland	UBERON	UBERON:0002367	Subjects	PCAMPMRI-00004	63	9
males from Brigham and Womens Hospital	Homo sapiens	NCBITaxon	NCBITaxon:9606	prostate gland	UBERON	UBERON:0002367	Subjects	PCAMPMRI-00005	61	7
males from Brigham and Womens Hospital	Homo sapiens	NCBITaxon	NCBITaxon:9606	prostate gland	UBERON	UBERON:0002367	Subjects	PCAMPMRI-00006	49	7
males from Brigham and Womens Hospital	Homo sapiens	NCBITaxon	NCBITaxon:9606	prostate gland	UBERON	UBERON:0002367	Subjects	PCAMPMRI-00007	60	7
males from Brigham and Womens Hospital	Homo sapiens	NCBITaxon	NCBITaxon:9606	prostate gland	UBERON	UBERON:0002367	Subjects	PCAMPMRI-00008	63	14
males from Brigham and Womens Hospital	Homo sapiens	NCBITaxon	NCBITaxon:9606	prostate gland	UBERON	UBERON:0002367	Subjects	PCAMPMRI-00009	66	7
males from Brigham and Womens Hospital	Homo sapiens	NCBITaxon	NCBITaxon:9606	prostate gland	UBERON	UBERON:0002367	Subjects	PCAMPMRI-00010	69	3
males from Brigham and Womens Hospital	Homo sapiens	NCBITaxon	NCBITaxon:9606	prostate gland	UBERON	UBERON:0002367	Subjects	PCAMPMRI-00011	69	13
males from Brigham and Womens Hospital	Homo sapiens	NCBITaxon	NCBITaxon:9606	prostate gland	UBERON	UBERON:0002367	Subjects	PCAMPMRI-00012	60	8
males from Brigham and Womens Hospital	Homo sapiens	NCBITaxon	NCBITaxon:9606	prostate gland	UBERON	UBERON:0002367	Subjects	PCAMPMRI-00013	53	14
males from Brigham and Womens Hospital	Homo sapiens	NCBITaxon	NCBITaxon:9606	prostate gland	UBERON	UBERON:0002367	Subjects	PCAMPMRI-00014	51	8
males from Brigham and Womens Hospital	Homo sapiens	NCBITaxon	NCBITaxon:9606	prostate gland	UBERON	UBERON:0002367	Subjects	PCAMPMRI-00015	53	14
