# Supplementary material for: An annotated test-retest collection of prostate multiparametric MRI
Source: Sci Data. 2018 Dec 4;5:180281. doi: 10.1038/sdata.2018.281 (PMC6278692; doi:10.1038/sdata.2018.281)
Supplement: Supplementary file 1 [file sdata2018281-isa1.zip › a_Fedorov317a_mr.txt]

Sample Name	Protocol REF	Parameter Value[instrument]	Parameter Value[manufacturer]	Assay Name	Raw Data File	Comment[series uid]	Comment[Data Repository]	Comment[Data Record Accession]	Comment[Data Record URI]	Comment[repetition time in msec]
PCAMPMRI-00001	MR image data	Signa HDxt	General Electric	DCE Subtraction MR image data for subject PCAMPMRI-00001 with repeat time 3.68399999999999	QIN-PROSTATE-Repeatability/PCAMPMRI-00001	1.3.6.1.4.1.14519.5.2.1.3671.4754.126754929065360874547842580090	The Cancer Imaging Archive	doi:10.7937/K9/TCIA.2018.MR1CKGND	https://doi.org/10.7937/K9/TCIA.2018.MR1CKGND	3.684
PCAMPMRI-00001	MR image data	Signa HDxt	General Electric	T2 Weighted Axial MR image data for subject PCAMPMRI-00001 with repeat time 4000	QIN-PROSTATE-Repeatability/PCAMPMRI-00001	1.3.6.1.4.1.14519.5.2.1.3671.4754.983460207615355998147518323000	The Cancer Imaging Archive	doi:10.7937/K9/TCIA.2018.MR1CKGND	https://doi.org/10.7937/K9/TCIA.2018.MR1CKGND	4000
PCAMPMRI-00001	MR image data	Signa HDxt	General Electric	Apparent Diffusion Coefficient MR image data for subject PCAMPMRI-00001 with repeat time 3000	QIN-PROSTATE-Repeatability/PCAMPMRI-00001	1.3.6.1.4.1.14519.5.2.1.3671.4754.265098529377163570903484927387	The Cancer Imaging Archive	doi:10.7937/K9/TCIA.2018.MR1CKGND	https://doi.org/10.7937/K9/TCIA.2018.MR1CKGND	3000
PCAMPMRI-00001	MR image data	Signa HDxt	General Electric	DCE Subtraction MR image data for subject PCAMPMRI-00001 with repeat time 3.784	QIN-PROSTATE-Repeatability/PCAMPMRI-00001	1.3.6.1.4.1.14519.5.2.1.3671.4754.216645718571142540899096273555	The Cancer Imaging Archive	doi:10.7937/K9/TCIA.2018.MR1CKGND	https://doi.org/10.7937/K9/TCIA.2018.MR1CKGND	3.784
PCAMPMRI-00001	MR image data	Signa HDxt	General Electric	T2 Weighted Axial MR image data for subject PCAMPMRI-00001 with repeat time 3350	QIN-PROSTATE-Repeatability/PCAMPMRI-00001	1.3.6.1.4.1.14519.5.2.1.3671.4754.609837242670719860929372097937	The Cancer Imaging Archive	doi:10.7937/K9/TCIA.2018.MR1CKGND	https://doi.org/10.7937/K9/TCIA.2018.MR1CKGND	3350
PCAMPMRI-00001	MR image data	Signa HDxt	General Electric	Apparent Diffusion Coefficient MR image data for subject PCAMPMRI-00001 with repeat time 2500	QIN-PROSTATE-Repeatability/PCAMPMRI-00001	1.3.6.1.4.1.14519.5.2.1.3671.4754.273902160795898653067697124888	The Cancer Imaging Archive	doi:10.7937/K9/TCIA.2018.MR1CKGND	https://doi.org/10.7937/K9/TCIA.2018.MR1CKGND	2500
PCAMPMRI-00002	MR image data	Signa HDxt	General Electric	DCE Subtraction MR image data for subject PCAMPMRI-00002 with repeat time 3.876	QIN-PROSTATE-Repeatability/PCAMPMRI-00002	1.3.6.1.4.1.14519.5.2.1.3671.4754.270049586305859779082528058089	The Cancer Imaging Archive	doi:10.7937/K9/TCIA.2018.MR1CKGND	https://doi.org/10.7937/K9/TCIA.2018.MR1CKGND	3.876
PCAMPMRI-00002	MR image data	Signa HDxt	General Electric	Apparent Diffusion Coefficient MR image data for subject PCAMPMRI-00002 with repeat time 3000	QIN-PROSTATE-Repeatability/PCAMPMRI-00002	1.3.6.1.4.1.14519.5.2.1.3671.4754.306182248785281519091172718544	The Cancer Imaging Archive	doi:10.7937/K9/TCIA.2018.MR1CKGND	https://doi.org/10.7937/K9/TCIA.2018.MR1CKGND	3000
PCAMPMRI-00002	MR image data	Signa HDxt	General Electric	T2 Weighted Axial MR image data for subject PCAMPMRI-00002 with repeat time 4000	QIN-PROSTATE-Repeatability/PCAMPMRI-00002	1.3.6.1.4.1.14519.5.2.1.3671.4754.191214456779267394167353214845	The Cancer Imaging Archive	doi:10.7937/K9/TCIA.2018.MR1CKGND	https://doi.org/10.7937/K9/TCIA.2018.MR1CKGND	4000
PCAMPMRI-00002	MR image data	Signa HDxt	General Electric	DCE Subtraction MR image data for subject PCAMPMRI-00002 with repeat time 3.872	QIN-PROSTATE-Repeatability/PCAMPMRI-00002	1.3.6.1.4.1.14519.5.2.1.3671.4754.140023010863478656488640293642	The Cancer Imaging Archive	doi:10.7937/K9/TCIA.2018.MR1CKGND	https://doi.org/10.7937/K9/TCIA.2018.MR1CKGND	3.872
PCAMPMRI-00002	MR image data	Signa HDxt	General Electric	Apparent Diffusion Coefficient MR image data for subject PCAMPMRI-00002 with repeat time 2500	QIN-PROSTATE-Repeatability/PCAMPMRI-00002	1.3.6.1.4.1.14519.5.2.1.3671.4754.134570230168184394621597262586	The Cancer Imaging Archive	doi:10.7937/K9/TCIA.2018.MR1CKGND	https://doi.org/10.7937/K9/TCIA.2018.MR1CKGND	2500
PCAMPMRI-00002	MR image data	Signa HDxt	General Electric	T2 Weighted Axial MR image data for subject PCAMPMRI-00002 with repeat time 3600	QIN-PROSTATE-Repeatability/PCAMPMRI-00002	1.3.6.1.4.1.14519.5.2.1.3671.4754.322350301601580056579486694857	The Cancer Imaging Archive	doi:10.7937/K9/TCIA.2018.MR1CKGND	https://doi.org/10.7937/K9/TCIA.2018.MR1CKGND	3600
PCAMPMRI-00003	MR image data	Signa HDxt	General Electric	DCE Subtraction MR image data for subject PCAMPMRI-00003 with repeat time 3.916	QIN-PROSTATE-Repeatability/PCAMPMRI-00003	1.3.6.1.4.1.14519.5.2.1.3671.4754.114951445141329894346883632256	The Cancer Imaging Archive	doi:10.7937/K9/TCIA.2018.MR1CKGND	https://doi.org/10.7937/K9/TCIA.2018.MR1CKGND	3.916
PCAMPMRI-00003	MR image data	Signa HDxt	General Electric	T2 Weighted Axial MR image data for subject PCAMPMRI-00003 with repeat time 3600	QIN-PROSTATE-Repeatability/PCAMPMRI-00003	1.3.6.1.4.1.14519.5.2.1.3671.4754.165941479363091869002475812419	The Cancer Imaging Archive	doi:10.7937/K9/TCIA.2018.MR1CKGND	https://doi.org/10.7937/K9/TCIA.2018.MR1CKGND	3600
PCAMPMRI-00003	MR image data	Signa HDxt	General Electric	Apparent Diffusion Coefficient MR image data for subject PCAMPMRI-00003 with repeat time 3200	QIN-PROSTATE-Repeatability/PCAMPMRI-00003	1.3.6.1.4.1.14519.5.2.1.3671.4754.179470327513803829437549550387	The Cancer Imaging Archive	doi:10.7937/K9/TCIA.2018.MR1CKGND	https://doi.org/10.7937/K9/TCIA.2018.MR1CKGND	3200
PCAMPMRI-00003	MR image data	Signa HDxt	General Electric	DCE Subtraction MR image data for subject PCAMPMRI-00003 with repeat time 3.856	QIN-PROSTATE-Repeatability/PCAMPMRI-00003	1.3.6.1.4.1.14519.5.2.1.3671.4754.338695413278318021595525466518	The Cancer Imaging Archive	doi:10.7937/K9/TCIA.2018.MR1CKGND	https://doi.org/10.7937/K9/TCIA.2018.MR1CKGND	3.856
PCAMPMRI-00003	MR image data	Signa HDxt	General Electric	T2 Weighted Axial MR image data for subject PCAMPMRI-00003 with repeat time 3650	QIN-PROSTATE-Repeatability/PCAMPMRI-00003	1.3.6.1.4.1.14519.5.2.1.3671.4754.325025234684823400088057259802	The Cancer Imaging Archive	doi:10.7937/K9/TCIA.2018.MR1CKGND	https://doi.org/10.7937/K9/TCIA.2018.MR1CKGND	3650
PCAMPMRI-00003	MR image data	Signa HDxt	General Electric	Apparent Diffusion Coefficient MR image data for subject PCAMPMRI-00003 with repeat time 2500	QIN-PROSTATE-Repeatability/PCAMPMRI-00003	1.3.6.1.4.1.14519.5.2.1.3671.4754.199355443956588961060720091494	The Cancer Imaging Archive	doi:10.7937/K9/TCIA.2018.MR1CKGND	https://doi.org/10.7937/K9/TCIA.2018.MR1CKGND	2500
PCAMPMRI-00004	MR image data	Signa HDxt	General Electric	DCE Subtraction MR image data for subject PCAMPMRI-00004 with repeat time 3.832	QIN-PROSTATE-Repeatability/PCAMPMRI-00004	1.3.6.1.4.1.14519.5.2.1.3671.4754.894429625233520944013291159569	The Cancer Imaging Archive	doi:10.7937/K9/TCIA.2018.MR1CKGND	https://doi.org/10.7937/K9/TCIA.2018.MR1CKGND	3.832
PCAMPMRI-00004	MR image data	Signa HDxt	General Electric	Apparent Diffusion Coefficient MR image data for subject PCAMPMRI-00004 with repeat time 2500 1	QIN-PROSTATE-Repeatability/PCAMPMRI-00004	1.3.6.1.4.1.14519.5.2.1.3671.4754.183932707226868251013420993142	The Cancer Imaging Archive	doi:10.7937/K9/TCIA.2018.MR1CKGND	https://doi.org/10.7937/K9/TCIA.2018.MR1CKGND	2500
PCAMPMRI-00004	MR image data	Signa HDxt	General Electric	T2 Weighted Axial MR image data for subject PCAMPMRI-00004 with repeat time 3366.67	QIN-PROSTATE-Repeatability/PCAMPMRI-00004	1.3.6.1.4.1.14519.5.2.1.3671.4754.159133597250698591956627534407	The Cancer Imaging Archive	doi:10.7937/K9/TCIA.2018.MR1CKGND	https://doi.org/10.7937/K9/TCIA.2018.MR1CKGND	3366.67
PCAMPMRI-00004	MR image data	Signa HDxt	General Electric	DCE Subtraction MR image data for subject PCAMPMRI-00004 with repeat time 3.776	QIN-PROSTATE-Repeatability/PCAMPMRI-00004	1.3.6.1.4.1.14519.5.2.1.3671.4754.186941578202952508998446291980	The Cancer Imaging Archive	doi:10.7937/K9/TCIA.2018.MR1CKGND	https://doi.org/10.7937/K9/TCIA.2018.MR1CKGND	3.776
PCAMPMRI-00004	MR image data	Signa HDxt	General Electric	T2 Weighted Axial MR image data for subject PCAMPMRI-00004 with repeat time 3600	QIN-PROSTATE-Repeatability/PCAMPMRI-00004	1.3.6.1.4.1.14519.5.2.1.3671.4754.242851658965322332393259472017	The Cancer Imaging Archive	doi:10.7937/K9/TCIA.2018.MR1CKGND	https://doi.org/10.7937/K9/TCIA.2018.MR1CKGND	3600
PCAMPMRI-00004	MR image data	Signa HDxt	General Electric	Apparent Diffusion Coefficient MR image data for subject PCAMPMRI-00004 with repeat time 2500 2	QIN-PROSTATE-Repeatability/PCAMPMRI-00004	1.3.6.1.4.1.14519.5.2.1.3671.4754.110614956736565622472842082231	The Cancer Imaging Archive	doi:10.7937/K9/TCIA.2018.MR1CKGND	https://doi.org/10.7937/K9/TCIA.2018.MR1CKGND	2500
PCAMPMRI-00005	MR image data	Signa HDxt	General Electric	DCE Subtraction MR image data for subject PCAMPMRI-00005 with repeat time 3.74399999999999	QIN-PROSTATE-Repeatability/PCAMPMRI-00005	1.3.6.1.4.1.14519.5.2.1.3671.4754.292729372084805936335678436909	The Cancer Imaging Archive	doi:10.7937/K9/TCIA.2018.MR1CKGND	https://doi.org/10.7937/K9/TCIA.2018.MR1CKGND	3.744
PCAMPMRI-00005	MR image data	Signa HDxt	General Electric	T2 Weighted Axial MR image data for subject PCAMPMRI-00005 with repeat time 3600	QIN-PROSTATE-Repeatability/PCAMPMRI-00005	1.3.6.1.4.1.14519.5.2.1.3671.4754.286942517091753799015309738287	The Cancer Imaging Archive	doi:10.7937/K9/TCIA.2018.MR1CKGND	https://doi.org/10.7937/K9/TCIA.2018.MR1CKGND	3600
PCAMPMRI-00005	MR image data	Signa HDxt	General Electric	Apparent Diffusion Coefficient MR image data for subject PCAMPMRI-00005 with repeat time 2500 1	QIN-PROSTATE-Repeatability/PCAMPMRI-00005	1.3.6.1.4.1.14519.5.2.1.3671.4754.141342195149605473745656780893	The Cancer Imaging Archive	doi:10.7937/K9/TCIA.2018.MR1CKGND	https://doi.org/10.7937/K9/TCIA.2018.MR1CKGND	2500
PCAMPMRI-00005	MR image data	Signa HDxt	General Electric	DCE Subtraction MR image data for subject PCAMPMRI-00005 with repeat time 3.716	QIN-PROSTATE-Repeatability/PCAMPMRI-00005	1.3.6.1.4.1.14519.5.2.1.3671.4754.864607460201019262414531603189	The Cancer Imaging Archive	doi:10.7937/K9/TCIA.2018.MR1CKGND	https://doi.org/10.7937/K9/TCIA.2018.MR1CKGND	3.716
PCAMPMRI-00005	MR image data	Signa HDxt	General Electric	T2 Weighted Axial MR image data for subject PCAMPMRI-00005 with repeat time 3750	QIN-PROSTATE-Repeatability/PCAMPMRI-00005	1.3.6.1.4.1.14519.5.2.1.3671.4754.614440195550629594157279113517	The Cancer Imaging Archive	doi:10.7937/K9/TCIA.2018.MR1CKGND	https://doi.org/10.7937/K9/TCIA.2018.MR1CKGND	3750
PCAMPMRI-00005	MR image data	Signa HDxt	General Electric	Apparent Diffusion Coefficient MR image data for subject PCAMPMRI-00005 with repeat time 2500 2	QIN-PROSTATE-Repeatability/PCAMPMRI-00005	1.3.6.1.4.1.14519.5.2.1.3671.4754.120064686826035386873813537042	The Cancer Imaging Archive	doi:10.7937/K9/TCIA.2018.MR1CKGND	https://doi.org/10.7937/K9/TCIA.2018.MR1CKGND	2500
PCAMPMRI-00006	MR image data	Signa HDxt	General Electric	Apparent Diffusion Coefficient MR image data for subject PCAMPMRI-00006 with repeat time 3800	QIN-PROSTATE-Repeatability/PCAMPMRI-00006	1.3.6.1.4.1.14519.5.2.1.3671.4754.851354669834028302840216094576	The Cancer Imaging Archive	doi:10.7937/K9/TCIA.2018.MR1CKGND	https://doi.org/10.7937/K9/TCIA.2018.MR1CKGND	3800
PCAMPMRI-00006	MR image data	Signa HDxt	General Electric	DCE Subtraction MR image data for subject PCAMPMRI-00006 with repeat time 3.944	QIN-PROSTATE-Repeatability/PCAMPMRI-00006	1.3.6.1.4.1.14519.5.2.1.3671.4754.284665596893071633135895565486	The Cancer Imaging Archive	doi:10.7937/K9/TCIA.2018.MR1CKGND	https://doi.org/10.7937/K9/TCIA.2018.MR1CKGND	3.944
PCAMPMRI-00006	MR image data	Signa HDxt	General Electric	T2 Weighted Axial MR image data for subject PCAMPMRI-00006 with repeat time 4000	QIN-PROSTATE-Repeatability/PCAMPMRI-00006	1.3.6.1.4.1.14519.5.2.1.3671.4754.124813816937601110554342446480	The Cancer Imaging Archive	doi:10.7937/K9/TCIA.2018.MR1CKGND	https://doi.org/10.7937/K9/TCIA.2018.MR1CKGND	4000
PCAMPMRI-00006	MR image data	Signa HDxt	General Electric	DCE Subtraction MR image data for subject PCAMPMRI-00006 with repeat time 3.956	QIN-PROSTATE-Repeatability/PCAMPMRI-00006	1.3.6.1.4.1.14519.5.2.1.3671.4754.272645137371264967495081287797	The Cancer Imaging Archive	doi:10.7937/K9/TCIA.2018.MR1CKGND	https://doi.org/10.7937/K9/TCIA.2018.MR1CKGND	3.956
PCAMPMRI-00006	MR image data	Signa HDxt	General Electric	T2 Weighted Axial MR image data for subject PCAMPMRI-00006 with repeat time 4116.67	QIN-PROSTATE-Repeatability/PCAMPMRI-00006	1.3.6.1.4.1.14519.5.2.1.3671.4754.330595492110314365252888110460	The Cancer Imaging Archive	doi:10.7937/K9/TCIA.2018.MR1CKGND	https://doi.org/10.7937/K9/TCIA.2018.MR1CKGND	4116.67
PCAMPMRI-00006	MR image data	Signa HDxt	General Electric	Apparent Diffusion Coefficient MR image data for subject PCAMPMRI-00006 with repeat time 3550	QIN-PROSTATE-Repeatability/PCAMPMRI-00006	1.3.6.1.4.1.14519.5.2.1.3671.4754.882539338600550863063890292531	The Cancer Imaging Archive	doi:10.7937/K9/TCIA.2018.MR1CKGND	https://doi.org/10.7937/K9/TCIA.2018.MR1CKGND	3550
PCAMPMRI-00007	MR image data	Signa HDxt	General Electric	DCE Subtraction MR image data for subject PCAMPMRI-00007 with repeat time 3.88	QIN-PROSTATE-Repeatability/PCAMPMRI-00007	1.3.6.1.4.1.14519.5.2.1.3671.4754.375717955574119480214197538464	The Cancer Imaging Archive	doi:10.7937/K9/TCIA.2018.MR1CKGND	https://doi.org/10.7937/K9/TCIA.2018.MR1CKGND	3.88
PCAMPMRI-00007	MR image data	Signa HDxt	General Electric	T2 Weighted Axial MR image data for subject PCAMPMRI-00007 with repeat time 3633.34	QIN-PROSTATE-Repeatability/PCAMPMRI-00007	1.3.6.1.4.1.14519.5.2.1.3671.4754.251062001905949495873517695182	The Cancer Imaging Archive	doi:10.7937/K9/TCIA.2018.MR1CKGND	https://doi.org/10.7937/K9/TCIA.2018.MR1CKGND	3633.34
PCAMPMRI-00007	MR image data	Signa HDxt	General Electric	Apparent Diffusion Coefficient MR image data for subject PCAMPMRI-00007 with repeat time 3550	QIN-PROSTATE-Repeatability/PCAMPMRI-00007	1.3.6.1.4.1.14519.5.2.1.3671.4754.907708286897026903985726310545	The Cancer Imaging Archive	doi:10.7937/K9/TCIA.2018.MR1CKGND	https://doi.org/10.7937/K9/TCIA.2018.MR1CKGND	3550
PCAMPMRI-00007	MR image data	Signa HDxt	General Electric	DCE Subtraction MR image data for subject PCAMPMRI-00007 with repeat time 3.86	QIN-PROSTATE-Repeatability/PCAMPMRI-00007	1.3.6.1.4.1.14519.5.2.1.3671.4754.347758533160754099807506213512	The Cancer Imaging Archive	doi:10.7937/K9/TCIA.2018.MR1CKGND	https://doi.org/10.7937/K9/TCIA.2018.MR1CKGND	3.86
PCAMPMRI-00007	MR image data	Signa HDxt	General Electric	T2 Weighted Axial MR image data for subject PCAMPMRI-00007 with repeat time 3600	QIN-PROSTATE-Repeatability/PCAMPMRI-00007	1.3.6.1.4.1.14519.5.2.1.3671.4754.330807155674174304012309699936	The Cancer Imaging Archive	doi:10.7937/K9/TCIA.2018.MR1CKGND	https://doi.org/10.7937/K9/TCIA.2018.MR1CKGND	3600
PCAMPMRI-00007	MR image data	Signa HDxt	General Electric	Apparent Diffusion Coefficient MR image data for subject PCAMPMRI-00007 with repeat time 2500	QIN-PROSTATE-Repeatability/PCAMPMRI-00007	1.3.6.1.4.1.14519.5.2.1.3671.4754.298874998500252459806768619929	The Cancer Imaging Archive	doi:10.7937/K9/TCIA.2018.MR1CKGND	https://doi.org/10.7937/K9/TCIA.2018.MR1CKGND	2500
PCAMPMRI-00008	MR image data	DISCOVERY MR750w	General Electric	DCE Subtraction MR image data for subject PCAMPMRI-00008 with repeat time 4.008 1	QIN-PROSTATE-Repeatability/PCAMPMRI-00008	1.3.6.1.4.1.14519.5.2.1.3671.4754.235699080900598096998680790495	The Cancer Imaging Archive	doi:10.7937/K9/TCIA.2018.MR1CKGND	https://doi.org/10.7937/K9/TCIA.2018.MR1CKGND	4.008
PCAMPMRI-00008	MR image data	DISCOVERY MR750w	General Electric	T2 Weighted Axial MR image data for subject PCAMPMRI-00008 with repeat time 4600	QIN-PROSTATE-Repeatability/PCAMPMRI-00008	1.3.6.1.4.1.14519.5.2.1.3671.4754.289381776301402611413405156513	The Cancer Imaging Archive	doi:10.7937/K9/TCIA.2018.MR1CKGND	https://doi.org/10.7937/K9/TCIA.2018.MR1CKGND	4600
PCAMPMRI-00008	MR image data	DISCOVERY MR750w	General Electric	Apparent Diffusion Coefficient MR image data for subject PCAMPMRI-00008 with repeat time 6600	QIN-PROSTATE-Repeatability/PCAMPMRI-00008	1.3.6.1.4.1.14519.5.2.1.3671.4754.254107448552712639794105825421	The Cancer Imaging Archive	doi:10.7937/K9/TCIA.2018.MR1CKGND	https://doi.org/10.7937/K9/TCIA.2018.MR1CKGND	6600
PCAMPMRI-00008	MR image data	DISCOVERY MR750w	General Electric	DCE Subtraction MR image data for subject PCAMPMRI-00008 with repeat time 4.008 2	QIN-PROSTATE-Repeatability/PCAMPMRI-00008	1.3.6.1.4.1.14519.5.2.1.3671.4754.585663169308791206872754956869	The Cancer Imaging Archive	doi:10.7937/K9/TCIA.2018.MR1CKGND	https://doi.org/10.7937/K9/TCIA.2018.MR1CKGND	4.008
PCAMPMRI-00008	MR image data	DISCOVERY MR750w	General Electric	T2 Weighted Axial MR image data for subject PCAMPMRI-00008 with repeat time 4546	QIN-PROSTATE-Repeatability/PCAMPMRI-00008	1.3.6.1.4.1.14519.5.2.1.3671.4754.331664318047739623745747449088	The Cancer Imaging Archive	doi:10.7937/K9/TCIA.2018.MR1CKGND	https://doi.org/10.7937/K9/TCIA.2018.MR1CKGND	4546
PCAMPMRI-00008	MR image data	DISCOVERY MR750w	General Electric	Apparent Diffusion Coefficient MR image data for subject PCAMPMRI-00008 with repeat time 7600	QIN-PROSTATE-Repeatability/PCAMPMRI-00008	1.3.6.1.4.1.14519.5.2.1.3671.4754.826505011978396730431018687801	The Cancer Imaging Archive	doi:10.7937/K9/TCIA.2018.MR1CKGND	https://doi.org/10.7937/K9/TCIA.2018.MR1CKGND	7600
PCAMPMRI-00009	MR image data	DISCOVERY MR750w	General Electric	DCE Subtraction MR image data for subject PCAMPMRI-00009 with repeat time 4.04	QIN-PROSTATE-Repeatability/PCAMPMRI-00009	1.3.6.1.4.1.14519.5.2.1.3671.4754.213630948182199661000198041893	The Cancer Imaging Archive	doi:10.7937/K9/TCIA.2018.MR1CKGND	https://doi.org/10.7937/K9/TCIA.2018.MR1CKGND	4.04
PCAMPMRI-00009	MR image data	DISCOVERY MR750w	General Electric	T2 Weighted Axial MR image data for subject PCAMPMRI-00009 with repeat time 4944	QIN-PROSTATE-Repeatability/PCAMPMRI-00009	1.3.6.1.4.1.14519.5.2.1.3671.4754.117459950571016749056636056931	The Cancer Imaging Archive	doi:10.7937/K9/TCIA.2018.MR1CKGND	https://doi.org/10.7937/K9/TCIA.2018.MR1CKGND	4944
PCAMPMRI-00009	MR image data	DISCOVERY MR750w	General Electric	Apparent Diffusion Coefficient MR image data for subject PCAMPMRI-00009 with repeat time 7850	QIN-PROSTATE-Repeatability/PCAMPMRI-00009	1.3.6.1.4.1.14519.5.2.1.3671.4754.256833140559764872519212212588	The Cancer Imaging Archive	doi:10.7937/K9/TCIA.2018.MR1CKGND	https://doi.org/10.7937/K9/TCIA.2018.MR1CKGND	7850
PCAMPMRI-00009	MR image data	DISCOVERY MR750w	General Electric	DCE Subtraction MR image data for subject PCAMPMRI-00009 with repeat time 4.064	QIN-PROSTATE-Repeatability/PCAMPMRI-00009	1.3.6.1.4.1.14519.5.2.1.3671.4754.293172742856889519320401458459	The Cancer Imaging Archive	doi:10.7937/K9/TCIA.2018.MR1CKGND	https://doi.org/10.7937/K9/TCIA.2018.MR1CKGND	4.064
PCAMPMRI-00009	MR image data	DISCOVERY MR750w	General Electric	T2 Weighted Axial MR image data for subject PCAMPMRI-00009 with repeat time 4951	QIN-PROSTATE-Repeatability/PCAMPMRI-00009	1.3.6.1.4.1.14519.5.2.1.3671.4754.192331874422392619419648373709	The Cancer Imaging Archive	doi:10.7937/K9/TCIA.2018.MR1CKGND	https://doi.org/10.7937/K9/TCIA.2018.MR1CKGND	4951
PCAMPMRI-00009	MR image data	DISCOVERY MR750w	General Electric	Apparent Diffusion Coefficient MR image data for subject PCAMPMRI-00009 with repeat time 8000	QIN-PROSTATE-Repeatability/PCAMPMRI-00009	1.3.6.1.4.1.14519.5.2.1.3671.4754.705176758914074204508775655321	The Cancer Imaging Archive	doi:10.7937/K9/TCIA.2018.MR1CKGND	https://doi.org/10.7937/K9/TCIA.2018.MR1CKGND	8000
PCAMPMRI-00010	MR image data	DISCOVERY MR750w	General Electric	DCE Subtraction MR image data for subject PCAMPMRI-00010 with repeat time 4.028	QIN-PROSTATE-Repeatability/PCAMPMRI-00010	1.3.6.1.4.1.14519.5.2.1.3671.4754.144296337031029542204067344850	The Cancer Imaging Archive	doi:10.7937/K9/TCIA.2018.MR1CKGND	https://doi.org/10.7937/K9/TCIA.2018.MR1CKGND	4.028
PCAMPMRI-00010	MR image data	DISCOVERY MR750w	General Electric	T2 Weighted Axial MR image data for subject PCAMPMRI-00010 with repeat time 4765	QIN-PROSTATE-Repeatability/PCAMPMRI-00010	1.3.6.1.4.1.14519.5.2.1.3671.4754.218938411300600171613807256501	The Cancer Imaging Archive	doi:10.7937/K9/TCIA.2018.MR1CKGND	https://doi.org/10.7937/K9/TCIA.2018.MR1CKGND	4765
PCAMPMRI-00010	MR image data	DISCOVERY MR750w	General Electric	Apparent Diffusion Coefficient MR image data for subject PCAMPMRI-00010 with repeat time 8000	QIN-PROSTATE-Repeatability/PCAMPMRI-00010	1.3.6.1.4.1.14519.5.2.1.3671.4754.325101422645606089647294436948	The Cancer Imaging Archive	doi:10.7937/K9/TCIA.2018.MR1CKGND	https://doi.org/10.7937/K9/TCIA.2018.MR1CKGND	8000
PCAMPMRI-00010	MR image data	DISCOVERY MR750w	General Electric	DCE Subtraction MR image data for subject PCAMPMRI-00010 with repeat time 3.98	QIN-PROSTATE-Repeatability/PCAMPMRI-00010	1.3.6.1.4.1.14519.5.2.1.3671.4754.336922202810724470830641866581	The Cancer Imaging Archive	doi:10.7937/K9/TCIA.2018.MR1CKGND	https://doi.org/10.7937/K9/TCIA.2018.MR1CKGND	3.98
PCAMPMRI-00010	MR image data	DISCOVERY MR750w	General Electric	T2 Weighted Axial MR image data for subject PCAMPMRI-00010 with repeat time 5109	QIN-PROSTATE-Repeatability/PCAMPMRI-00010	1.3.6.1.4.1.14519.5.2.1.3671.4754.105976129314091491952445656147	The Cancer Imaging Archive	doi:10.7937/K9/TCIA.2018.MR1CKGND	https://doi.org/10.7937/K9/TCIA.2018.MR1CKGND	5109
PCAMPMRI-00010	MR image data	DISCOVERY MR750w	General Electric	Apparent Diffusion Coefficient MR image data for subject PCAMPMRI-00010 with repeat time 8669	QIN-PROSTATE-Repeatability/PCAMPMRI-00010	1.3.6.1.4.1.14519.5.2.1.3671.4754.389216551763500634706878762261	The Cancer Imaging Archive	doi:10.7937/K9/TCIA.2018.MR1CKGND	https://doi.org/10.7937/K9/TCIA.2018.MR1CKGND	8669
PCAMPMRI-00011	MR image data	DISCOVERY MR750w	General Electric	DCE Subtraction MR image data for subject PCAMPMRI-00011 with repeat time 4.1	QIN-PROSTATE-Repeatability/PCAMPMRI-00011	1.3.6.1.4.1.14519.5.2.1.3671.4754.179257455359631864278728979040	The Cancer Imaging Archive	doi:10.7937/K9/TCIA.2018.MR1CKGND	https://doi.org/10.7937/K9/TCIA.2018.MR1CKGND	4.1
PCAMPMRI-00011	MR image data	DISCOVERY MR750w	General Electric	Apparent Diffusion Coefficient MR image data for subject PCAMPMRI-00011 with repeat time 7550 1	QIN-PROSTATE-Repeatability/PCAMPMRI-00011	1.3.6.1.4.1.14519.5.2.1.3671.4754.163671271086456112174689170414	The Cancer Imaging Archive	doi:10.7937/K9/TCIA.2018.MR1CKGND	https://doi.org/10.7937/K9/TCIA.2018.MR1CKGND	7550
PCAMPMRI-00011	MR image data	DISCOVERY MR750w	General Electric	T2 Weighted Axial MR image data for subject PCAMPMRI-00011 with repeat time 4767	QIN-PROSTATE-Repeatability/PCAMPMRI-00011	1.3.6.1.4.1.14519.5.2.1.3671.4754.212083125906384321957172108223	The Cancer Imaging Archive	doi:10.7937/K9/TCIA.2018.MR1CKGND	https://doi.org/10.7937/K9/TCIA.2018.MR1CKGND	4767
PCAMPMRI-00011	MR image data	DISCOVERY MR750w	General Electric	DCE Subtraction MR image data for subject PCAMPMRI-00011 with repeat time 4.028	QIN-PROSTATE-Repeatability/PCAMPMRI-00011	1.3.6.1.4.1.14519.5.2.1.3671.4754.189038321516128072700572876674	The Cancer Imaging Archive	doi:10.7937/K9/TCIA.2018.MR1CKGND	https://doi.org/10.7937/K9/TCIA.2018.MR1CKGND	4.028
PCAMPMRI-00011	MR image data	DISCOVERY MR750w	General Electric	T2 Weighted Axial MR image data for subject PCAMPMRI-00011 with repeat time 4768	QIN-PROSTATE-Repeatability/PCAMPMRI-00011	1.3.6.1.4.1.14519.5.2.1.3671.4754.338491148696735703564376647888	The Cancer Imaging Archive	doi:10.7937/K9/TCIA.2018.MR1CKGND	https://doi.org/10.7937/K9/TCIA.2018.MR1CKGND	4768
PCAMPMRI-00011	MR image data	DISCOVERY MR750w	General Electric	Apparent Diffusion Coefficient MR image data for subject PCAMPMRI-00011 with repeat time 7550 2	QIN-PROSTATE-Repeatability/PCAMPMRI-00011	1.3.6.1.4.1.14519.5.2.1.3671.4754.263278298145871949620324049715	The Cancer Imaging Archive	doi:10.7937/K9/TCIA.2018.MR1CKGND	https://doi.org/10.7937/K9/TCIA.2018.MR1CKGND	7550
PCAMPMRI-00012	MR image data	DISCOVERY MR750w	General Electric	DCE Subtraction MR image data for subject PCAMPMRI-00012 with repeat time 3.976 1	QIN-PROSTATE-Repeatability/PCAMPMRI-00012	1.3.6.1.4.1.14519.5.2.1.3671.4754.253470466967958450201664109726	The Cancer Imaging Archive	doi:10.7937/K9/TCIA.2018.MR1CKGND	https://doi.org/10.7937/K9/TCIA.2018.MR1CKGND	3.976
PCAMPMRI-00012	MR image data	DISCOVERY MR750w	General Electric	T2 Weighted Axial MR image data for subject PCAMPMRI-00012 with repeat time 5093	QIN-PROSTATE-Repeatability/PCAMPMRI-00012	1.3.6.1.4.1.14519.5.2.1.3671.4754.230497515093449653192531406300	The Cancer Imaging Archive	doi:10.7937/K9/TCIA.2018.MR1CKGND	https://doi.org/10.7937/K9/TCIA.2018.MR1CKGND	5093
PCAMPMRI-00012	MR image data	DISCOVERY MR750w	General Electric	Apparent Diffusion Coefficient MR image data for subject PCAMPMRI-00012 with repeat time 7550	QIN-PROSTATE-Repeatability/PCAMPMRI-00012	1.3.6.1.4.1.14519.5.2.1.3671.4754.235188122843915982710753948536	The Cancer Imaging Archive	doi:10.7937/K9/TCIA.2018.MR1CKGND	https://doi.org/10.7937/K9/TCIA.2018.MR1CKGND	7550
PCAMPMRI-00012	MR image data	DISCOVERY MR750w	General Electric	DCE Subtraction MR image data for subject PCAMPMRI-00012 with repeat time 3.976 2	QIN-PROSTATE-Repeatability/PCAMPMRI-00012	1.3.6.1.4.1.14519.5.2.1.3671.4754.977951272321876095866789335858	The Cancer Imaging Archive	doi:10.7937/K9/TCIA.2018.MR1CKGND	https://doi.org/10.7937/K9/TCIA.2018.MR1CKGND	3.976
PCAMPMRI-00012	MR image data	DISCOVERY MR750w	General Electric	T2 Weighted Axial MR image data for subject PCAMPMRI-00012 with repeat time 4760	QIN-PROSTATE-Repeatability/PCAMPMRI-00012	1.3.6.1.4.1.14519.5.2.1.3671.4754.112304063989226412927473616890	The Cancer Imaging Archive	doi:10.7937/K9/TCIA.2018.MR1CKGND	https://doi.org/10.7937/K9/TCIA.2018.MR1CKGND	4760
PCAMPMRI-00012	MR image data	DISCOVERY MR750w	General Electric	Apparent Diffusion Coefficient MR image data for subject PCAMPMRI-00012 with repeat time 7800	QIN-PROSTATE-Repeatability/PCAMPMRI-00012	1.3.6.1.4.1.14519.5.2.1.3671.4754.143114843797815944925289177746	The Cancer Imaging Archive	doi:10.7937/K9/TCIA.2018.MR1CKGND	https://doi.org/10.7937/K9/TCIA.2018.MR1CKGND	7800
PCAMPMRI-00013	MR image data	DISCOVERY MR750w	General Electric	DCE Subtraction MR image data for subject PCAMPMRI-00013 with repeat time 4.036	QIN-PROSTATE-Repeatability/PCAMPMRI-00013	1.3.6.1.4.1.14519.5.2.1.3671.4754.131068556734347143533126061471	The Cancer Imaging Archive	doi:10.7937/K9/TCIA.2018.MR1CKGND	https://doi.org/10.7937/K9/TCIA.2018.MR1CKGND	4.036
PCAMPMRI-00013	MR image data	DISCOVERY MR750w	General Electric	T2 Weighted Axial MR image data for subject PCAMPMRI-00013 with repeat time 4820	QIN-PROSTATE-Repeatability/PCAMPMRI-00013	1.3.6.1.4.1.14519.5.2.1.3671.4754.130390636778604536980897019189	The Cancer Imaging Archive	doi:10.7937/K9/TCIA.2018.MR1CKGND	https://doi.org/10.7937/K9/TCIA.2018.MR1CKGND	4820
PCAMPMRI-00013	MR image data	DISCOVERY MR750w	General Electric	Apparent Diffusion Coefficient MR image data for subject PCAMPMRI-00013 with repeat time 7550 1	QIN-PROSTATE-Repeatability/PCAMPMRI-00013	1.3.6.1.4.1.14519.5.2.1.3671.4754.278522388209203521329323441135	The Cancer Imaging Archive	doi:10.7937/K9/TCIA.2018.MR1CKGND	https://doi.org/10.7937/K9/TCIA.2018.MR1CKGND	7550
PCAMPMRI-00013	MR image data	DISCOVERY MR750w	General Electric	DCE Subtraction MR image data for subject PCAMPMRI-00013 with repeat time 4.1	QIN-PROSTATE-Repeatability/PCAMPMRI-00013	1.3.6.1.4.1.14519.5.2.1.3671.4754.140315946248924982816970354454	The Cancer Imaging Archive	doi:10.7937/K9/TCIA.2018.MR1CKGND	https://doi.org/10.7937/K9/TCIA.2018.MR1CKGND	4.1
PCAMPMRI-00013	MR image data	DISCOVERY MR750w	General Electric	T2 Weighted Axial MR image data for subject PCAMPMRI-00013 with repeat time 4825	QIN-PROSTATE-Repeatability/PCAMPMRI-00013	1.3.6.1.4.1.14519.5.2.1.3671.4754.300394189684830993064983395096	The Cancer Imaging Archive	doi:10.7937/K9/TCIA.2018.MR1CKGND	https://doi.org/10.7937/K9/TCIA.2018.MR1CKGND	4825
PCAMPMRI-00013	MR image data	DISCOVERY MR750w	General Electric	Apparent Diffusion Coefficient MR image data for subject PCAMPMRI-00013 with repeat time 7550 2	QIN-PROSTATE-Repeatability/PCAMPMRI-00013	1.3.6.1.4.1.14519.5.2.1.3671.4754.127664122861952961187221530636	The Cancer Imaging Archive	doi:10.7937/K9/TCIA.2018.MR1CKGND	https://doi.org/10.7937/K9/TCIA.2018.MR1CKGND	7550
PCAMPMRI-00014	MR image data	DISCOVERY MR750w	General Electric	DCE Subtraction MR image data for subject PCAMPMRI-00014 with repeat time 4.06	QIN-PROSTATE-Repeatability/PCAMPMRI-00014	1.3.6.1.4.1.14519.5.2.1.3671.4754.181371867300403251927910063803	The Cancer Imaging Archive	doi:10.7937/K9/TCIA.2018.MR1CKGND	https://doi.org/10.7937/K9/TCIA.2018.MR1CKGND	4.06
PCAMPMRI-00014	MR image data	DISCOVERY MR750w	General Electric	T2 Weighted Axial MR image data for subject PCAMPMRI-00014 with repeat time 4835	QIN-PROSTATE-Repeatability/PCAMPMRI-00014	1.3.6.1.4.1.14519.5.2.1.3671.4754.654327272206188613770270554127	The Cancer Imaging Archive	doi:10.7937/K9/TCIA.2018.MR1CKGND	https://doi.org/10.7937/K9/TCIA.2018.MR1CKGND	4835
PCAMPMRI-00014	MR image data	DISCOVERY MR750w	General Electric	Apparent Diffusion Coefficient MR image data for subject PCAMPMRI-00014 with repeat time 7550 1	QIN-PROSTATE-Repeatability/PCAMPMRI-00014	1.3.6.1.4.1.14519.5.2.1.3671.4754.300826008305105474513549913959	The Cancer Imaging Archive	doi:10.7937/K9/TCIA.2018.MR1CKGND	https://doi.org/10.7937/K9/TCIA.2018.MR1CKGND	7550
PCAMPMRI-00014	MR image data	DISCOVERY MR750w	General Electric	DCE Subtraction MR image data for subject PCAMPMRI-00014 with repeat time 4.008	QIN-PROSTATE-Repeatability/PCAMPMRI-00014	1.3.6.1.4.1.14519.5.2.1.3671.4754.270048607926728000458613901691	The Cancer Imaging Archive	doi:10.7937/K9/TCIA.2018.MR1CKGND	https://doi.org/10.7937/K9/TCIA.2018.MR1CKGND	4.008
PCAMPMRI-00014	MR image data	DISCOVERY MR750w	General Electric	T2 Weighted Axial MR image data for subject PCAMPMRI-00014 with repeat time 4838	QIN-PROSTATE-Repeatability/PCAMPMRI-00014	1.3.6.1.4.1.14519.5.2.1.3671.4754.155463265953508142920250222172	The Cancer Imaging Archive	doi:10.7937/K9/TCIA.2018.MR1CKGND	https://doi.org/10.7937/K9/TCIA.2018.MR1CKGND	4838
PCAMPMRI-00014	MR image data	DISCOVERY MR750w	General Electric	Apparent Diffusion Coefficient MR image data for subject PCAMPMRI-00014 with repeat time 7550 2	QIN-PROSTATE-Repeatability/PCAMPMRI-00014	1.3.6.1.4.1.14519.5.2.1.3671.4754.307303333434580332668730100114	The Cancer Imaging Archive	doi:10.7937/K9/TCIA.2018.MR1CKGND	https://doi.org/10.7937/K9/TCIA.2018.MR1CKGND	7550
PCAMPMRI-00015	MR image data	DISCOVERY MR750w	General Electric	DCE Subtraction MR image data for subject PCAMPMRI-00015 with repeat time 4.004	QIN-PROSTATE-Repeatability/PCAMPMRI-00015	1.3.6.1.4.1.14519.5.2.1.3671.4754.271909699152345594660643790855	The Cancer Imaging Archive	doi:10.7937/K9/TCIA.2018.MR1CKGND	https://doi.org/10.7937/K9/TCIA.2018.MR1CKGND	4.004
PCAMPMRI-00015	MR image data	DISCOVERY MR750w	General Electric	T2 Weighted Axial MR image data for subject PCAMPMRI-00015 with repeat time 4764	QIN-PROSTATE-Repeatability/PCAMPMRI-00015	1.3.6.1.4.1.14519.5.2.1.3671.4754.212056086412825832650405216150	The Cancer Imaging Archive	doi:10.7937/K9/TCIA.2018.MR1CKGND	https://doi.org/10.7937/K9/TCIA.2018.MR1CKGND	4764
PCAMPMRI-00015	MR image data	DISCOVERY MR750w	General Electric	Apparent Diffusion Coefficient MR image data for subject PCAMPMRI-00015 with repeat time 8000	QIN-PROSTATE-Repeatability/PCAMPMRI-00015	1.3.6.1.4.1.14519.5.2.1.3671.4754.250530982889039458942609884846	The Cancer Imaging Archive	doi:10.7937/K9/TCIA.2018.MR1CKGND	https://doi.org/10.7937/K9/TCIA.2018.MR1CKGND	8000
PCAMPMRI-00015	MR image data	DISCOVERY MR750w	General Electric	DCE Subtraction MR image data for subject PCAMPMRI-00015 with repeat time 3.975	QIN-PROSTATE-Repeatability/PCAMPMRI-00015	1.3.6.1.4.1.14519.5.2.1.3671.4754.241713477878291189404977057830	The Cancer Imaging Archive	doi:10.7937/K9/TCIA.2018.MR1CKGND	https://doi.org/10.7937/K9/TCIA.2018.MR1CKGND	3.975
PCAMPMRI-00015	MR image data	DISCOVERY MR750w	General Electric	Apparent Diffusion Coefficient MR image data for subject PCAMPMRI-00015 with repeat time 8150	QIN-PROSTATE-Repeatability/PCAMPMRI-00015	1.3.6.1.4.1.14519.5.2.1.3671.4754.136393458539106964092858224232	The Cancer Imaging Archive	doi:10.7937/K9/TCIA.2018.MR1CKGND	https://doi.org/10.7937/K9/TCIA.2018.MR1CKGND	8150
PCAMPMRI-00015	MR image data	DISCOVERY MR750w	General Electric	T2 Weighted Axial MR image data for subject PCAMPMRI-00015 with repeat time 4779	QIN-PROSTATE-Repeatability/PCAMPMRI-00015	1.3.6.1.4.1.14519.5.2.1.3671.4754.621341845114918594203879249474	The Cancer Imaging Archive	doi:10.7937/K9/TCIA.2018.MR1CKGND	https://doi.org/10.7937/K9/TCIA.2018.MR1CKGND	4779
