# Supplementary material for: An annotated test-retest collection of prostate multiparametric MRI
Source: Sci Data. 2018 Dec 4;5:180281. doi: 10.1038/sdata.2018.281 (PMC6278692; doi:10.1038/sdata.2018.281)
Supplement: Supplementary file 1 [file sdata2018281-isa1.zip › a_Fedorov317a_seg.txt]

Sample Name	Protocol REF	Assay Name	Raw Data File	Comment[series uid]	Comment[Data Repository]	Comment[Data Record Accession]	Comment[Data Record URI]	Comment[repetition time in msec]
PCAMPMRI-00001	Segmentations	Segmentations of: DCE Subtraction MR image data for subject PCAMPMRI-00001 with repeat time 3.68399999999999	QIN-PROSTATE-Repeatability/PCAMPMRI-00001	1.2.276.0.7230010.3.1.3.1426846371.5332.1513205117.172	The Cancer Imaging Archive	doi:10.7937/K9/TCIA.2018.MR1CKGND	https://doi.org/10.7937/K9/TCIA.2018.MR1CKGND	3.684
PCAMPMRI-00001	Segmentations	Segmentations of: T2 Weighted Axial MR image data for subject PCAMPMRI-00001 with repeat time 4000	QIN-PROSTATE-Repeatability/PCAMPMRI-00001	1.2.276.0.7230010.3.1.3.1426846371.6596.1513205116.412	The Cancer Imaging Archive	doi:10.7937/K9/TCIA.2018.MR1CKGND	https://doi.org/10.7937/K9/TCIA.2018.MR1CKGND	4000
PCAMPMRI-00001	Segmentations	Segmentations of: Apparent Diffusion Coefficient MR image data for subject PCAMPMRI-00001 with repeat time 3000	QIN-PROSTATE-Repeatability/PCAMPMRI-00001	1.2.276.0.7230010.3.1.3.1426846371.16056.1513205118.345	The Cancer Imaging Archive	doi:10.7937/K9/TCIA.2018.MR1CKGND	https://doi.org/10.7937/K9/TCIA.2018.MR1CKGND	3000
PCAMPMRI-00001	Segmentations	Segmentations of: DCE Subtraction MR image data for subject PCAMPMRI-00001 with repeat time 3.784	QIN-PROSTATE-Repeatability/PCAMPMRI-00001	1.2.276.0.7230010.3.1.3.1426846371.20024.1513205119.698	The Cancer Imaging Archive	doi:10.7937/K9/TCIA.2018.MR1CKGND	https://doi.org/10.7937/K9/TCIA.2018.MR1CKGND	3.784
PCAMPMRI-00001	Segmentations	Segmentations of: T2 Weighted Axial MR image data for subject PCAMPMRI-00001 with repeat time 3350	QIN-PROSTATE-Repeatability/PCAMPMRI-00001	1.2.276.0.7230010.3.1.3.1426846371.14288.1513205119.3	The Cancer Imaging Archive	doi:10.7937/K9/TCIA.2018.MR1CKGND	https://doi.org/10.7937/K9/TCIA.2018.MR1CKGND	3350
PCAMPMRI-00001	Segmentations	Segmentations of: Apparent Diffusion Coefficient MR image data for subject PCAMPMRI-00001 with repeat time 2500	QIN-PROSTATE-Repeatability/PCAMPMRI-00001	1.2.276.0.7230010.3.1.3.1426846371.5420.1513205120.881	The Cancer Imaging Archive	doi:10.7937/K9/TCIA.2018.MR1CKGND	https://doi.org/10.7937/K9/TCIA.2018.MR1CKGND	2500
PCAMPMRI-00002	Segmentations	Segmentations of: DCE Subtraction MR image data for subject PCAMPMRI-00002 with repeat time 3.876	QIN-PROSTATE-Repeatability/PCAMPMRI-00002	1.2.276.0.7230010.3.1.3.1426846371.15020.1513205123.52	The Cancer Imaging Archive	doi:10.7937/K9/TCIA.2018.MR1CKGND	https://doi.org/10.7937/K9/TCIA.2018.MR1CKGND	3.876
PCAMPMRI-00002	Segmentations	Segmentations of: Apparent Diffusion Coefficient MR image data for subject PCAMPMRI-00002 with repeat time 3000	QIN-PROSTATE-Repeatability/PCAMPMRI-00002	1.2.276.0.7230010.3.1.3.1426846371.18708.1513205121.606	The Cancer Imaging Archive	doi:10.7937/K9/TCIA.2018.MR1CKGND	https://doi.org/10.7937/K9/TCIA.2018.MR1CKGND	3000
PCAMPMRI-00002	Segmentations	Segmentations of: T2 Weighted Axial MR image data for subject PCAMPMRI-00002 with repeat time 4000	QIN-PROSTATE-Repeatability/PCAMPMRI-00002	1.2.276.0.7230010.3.1.3.1426846371.16656.1513205122.201	The Cancer Imaging Archive	doi:10.7937/K9/TCIA.2018.MR1CKGND	https://doi.org/10.7937/K9/TCIA.2018.MR1CKGND	4000
PCAMPMRI-00002	Segmentations	Segmentations of: DCE Subtraction MR image data for subject PCAMPMRI-00002 with repeat time 3.872	QIN-PROSTATE-Repeatability/PCAMPMRI-00002	1.2.276.0.7230010.3.1.3.1426846371.6496.1513205125.610	The Cancer Imaging Archive	doi:10.7937/K9/TCIA.2018.MR1CKGND	https://doi.org/10.7937/K9/TCIA.2018.MR1CKGND	3.872
PCAMPMRI-00002	Segmentations	Segmentations of: Apparent Diffusion Coefficient MR image data for subject PCAMPMRI-00002 with repeat time 2500	QIN-PROSTATE-Repeatability/PCAMPMRI-00002	1.2.276.0.7230010.3.1.3.1426846371.20236.1513205124.213	The Cancer Imaging Archive	doi:10.7937/K9/TCIA.2018.MR1CKGND	https://doi.org/10.7937/K9/TCIA.2018.MR1CKGND	2500
PCAMPMRI-00002	Segmentations	Segmentations of: T2 Weighted Axial MR image data for subject PCAMPMRI-00002 with repeat time 3600	QIN-PROSTATE-Repeatability/PCAMPMRI-00002	1.2.276.0.7230010.3.1.3.1426846371.17232.1513205124.807	The Cancer Imaging Archive	doi:10.7937/K9/TCIA.2018.MR1CKGND	https://doi.org/10.7937/K9/TCIA.2018.MR1CKGND	3600
PCAMPMRI-00003	Segmentations	Segmentations of: DCE Subtraction MR image data for subject PCAMPMRI-00003 with repeat time 3.916	QIN-PROSTATE-Repeatability/PCAMPMRI-00003	1.2.276.0.7230010.3.1.3.1426846371.13172.1513205127.503	The Cancer Imaging Archive	doi:10.7937/K9/TCIA.2018.MR1CKGND	https://doi.org/10.7937/K9/TCIA.2018.MR1CKGND	3.916
PCAMPMRI-00003	Segmentations	Segmentations of: T2 Weighted Axial MR image data for subject PCAMPMRI-00003 with repeat time 3600	QIN-PROSTATE-Repeatability/PCAMPMRI-00003	1.2.276.0.7230010.3.1.3.1426846371.19392.1513205126.758	The Cancer Imaging Archive	doi:10.7937/K9/TCIA.2018.MR1CKGND	https://doi.org/10.7937/K9/TCIA.2018.MR1CKGND	3600
PCAMPMRI-00003	Segmentations	Segmentations of: Apparent Diffusion Coefficient MR image data for subject PCAMPMRI-00003 with repeat time 3200	QIN-PROSTATE-Repeatability/PCAMPMRI-00003	1.2.276.0.7230010.3.1.3.1426846371.8092.1513205128.611	The Cancer Imaging Archive	doi:10.7937/K9/TCIA.2018.MR1CKGND	https://doi.org/10.7937/K9/TCIA.2018.MR1CKGND	3200
PCAMPMRI-00003	Segmentations	Segmentations of: DCE Subtraction MR image data for subject PCAMPMRI-00003 with repeat time 3.856	QIN-PROSTATE-Repeatability/PCAMPMRI-00003	1.2.276.0.7230010.3.1.3.1426846371.1952.1513205130.86	The Cancer Imaging Archive	doi:10.7937/K9/TCIA.2018.MR1CKGND	https://doi.org/10.7937/K9/TCIA.2018.MR1CKGND	3.856
PCAMPMRI-00003	Segmentations	Segmentations of: T2 Weighted Axial MR image data for subject PCAMPMRI-00003 with repeat time 3650	QIN-PROSTATE-Repeatability/PCAMPMRI-00003	1.2.276.0.7230010.3.1.3.1426846371.5832.1513205129.319	The Cancer Imaging Archive	doi:10.7937/K9/TCIA.2018.MR1CKGND	https://doi.org/10.7937/K9/TCIA.2018.MR1CKGND	3650
PCAMPMRI-00003	Segmentations	Segmentations of: Apparent Diffusion Coefficient MR image data for subject PCAMPMRI-00003 with repeat time 2500	QIN-PROSTATE-Repeatability/PCAMPMRI-00003	1.2.276.0.7230010.3.1.3.1426846371.14756.1513205131.65	The Cancer Imaging Archive	doi:10.7937/K9/TCIA.2018.MR1CKGND	https://doi.org/10.7937/K9/TCIA.2018.MR1CKGND	2500
PCAMPMRI-00004	Segmentations	Segmentations of: DCE Subtraction MR image data for subject PCAMPMRI-00004 with repeat time 3.832	QIN-PROSTATE-Repeatability/PCAMPMRI-00004	1.2.276.0.7230010.3.1.3.1426846371.688.1513205133.72	The Cancer Imaging Archive	doi:10.7937/K9/TCIA.2018.MR1CKGND	https://doi.org/10.7937/K9/TCIA.2018.MR1CKGND	3.832
PCAMPMRI-00004	Segmentations	Segmentations of: Apparent Diffusion Coefficient MR image data for subject PCAMPMRI-00004 with repeat time 2500 1	QIN-PROSTATE-Repeatability/PCAMPMRI-00004	1.2.276.0.7230010.3.1.3.1426846371.19516.1513205131.665	The Cancer Imaging Archive	doi:10.7937/K9/TCIA.2018.MR1CKGND	https://doi.org/10.7937/K9/TCIA.2018.MR1CKGND	2500
PCAMPMRI-00004	Segmentations	Segmentations of: T2 Weighted Axial MR image data for subject PCAMPMRI-00004 with repeat time 3366.67	QIN-PROSTATE-Repeatability/PCAMPMRI-00004	1.2.276.0.7230010.3.1.3.1426846371.10712.1513205132.265	The Cancer Imaging Archive	doi:10.7937/K9/TCIA.2018.MR1CKGND	https://doi.org/10.7937/K9/TCIA.2018.MR1CKGND	3366.67
PCAMPMRI-00004	Segmentations	Segmentations of: DCE Subtraction MR image data for subject PCAMPMRI-00004 with repeat time 3.776	QIN-PROSTATE-Repeatability/PCAMPMRI-00004	1.2.276.0.7230010.3.1.3.1426846371.10580.1513205134.955	The Cancer Imaging Archive	doi:10.7937/K9/TCIA.2018.MR1CKGND	https://doi.org/10.7937/K9/TCIA.2018.MR1CKGND	3.776
PCAMPMRI-00004	Segmentations	Segmentations of: T2 Weighted Axial MR image data for subject PCAMPMRI-00004 with repeat time 3600	QIN-PROSTATE-Repeatability/PCAMPMRI-00004	1.2.276.0.7230010.3.1.3.1426846371.17892.1513205134.202	The Cancer Imaging Archive	doi:10.7937/K9/TCIA.2018.MR1CKGND	https://doi.org/10.7937/K9/TCIA.2018.MR1CKGND	3600
PCAMPMRI-00004	Segmentations	Segmentations of: Apparent Diffusion Coefficient MR image data for subject PCAMPMRI-00004 with repeat time 2500 2	QIN-PROSTATE-Repeatability/PCAMPMRI-00004	1.2.276.0.7230010.3.1.3.1426846371.7464.1513205135.936	The Cancer Imaging Archive	doi:10.7937/K9/TCIA.2018.MR1CKGND	https://doi.org/10.7937/K9/TCIA.2018.MR1CKGND	2500
PCAMPMRI-00005	Segmentations	Segmentations of: DCE Subtraction MR image data for subject PCAMPMRI-00005 with repeat time 3.74399999999999	QIN-PROSTATE-Repeatability/PCAMPMRI-00005	1.2.276.0.7230010.3.1.3.1426846371.7040.1513205137.187	The Cancer Imaging Archive	doi:10.7937/K9/TCIA.2018.MR1CKGND	https://doi.org/10.7937/K9/TCIA.2018.MR1CKGND	3.744
PCAMPMRI-00005	Segmentations	Segmentations of: T2 Weighted Axial MR image data for subject PCAMPMRI-00005 with repeat time 3600	QIN-PROSTATE-Repeatability/PCAMPMRI-00005	1.2.276.0.7230010.3.1.3.1426846371.13872.1513205136.495	The Cancer Imaging Archive	doi:10.7937/K9/TCIA.2018.MR1CKGND	https://doi.org/10.7937/K9/TCIA.2018.MR1CKGND	3600
PCAMPMRI-00005	Segmentations	Segmentations of: Apparent Diffusion Coefficient MR image data for subject PCAMPMRI-00005 with repeat time 2500 1	QIN-PROSTATE-Repeatability/PCAMPMRI-00005	1.2.276.0.7230010.3.1.3.1426846371.3376.1513205138.187	The Cancer Imaging Archive	doi:10.7937/K9/TCIA.2018.MR1CKGND	https://doi.org/10.7937/K9/TCIA.2018.MR1CKGND	2500
PCAMPMRI-00005	Segmentations	Segmentations of: DCE Subtraction MR image data for subject PCAMPMRI-00005 with repeat time 3.716	QIN-PROSTATE-Repeatability/PCAMPMRI-00005	1.2.276.0.7230010.3.1.3.1426846371.14696.1513205139.448	The Cancer Imaging Archive	doi:10.7937/K9/TCIA.2018.MR1CKGND	https://doi.org/10.7937/K9/TCIA.2018.MR1CKGND	3.716
PCAMPMRI-00005	Segmentations	Segmentations of: T2 Weighted Axial MR image data for subject PCAMPMRI-00005 with repeat time 3750	QIN-PROSTATE-Repeatability/PCAMPMRI-00005	1.2.276.0.7230010.3.1.3.1426846371.17056.1513205138.699	The Cancer Imaging Archive	doi:10.7937/K9/TCIA.2018.MR1CKGND	https://doi.org/10.7937/K9/TCIA.2018.MR1CKGND	3750
PCAMPMRI-00005	Segmentations	Segmentations of: Apparent Diffusion Coefficient MR image data for subject PCAMPMRI-00005 with repeat time 2500 2	QIN-PROSTATE-Repeatability/PCAMPMRI-00005	1.2.276.0.7230010.3.1.3.1426846371.4236.1513205140.545	The Cancer Imaging Archive	doi:10.7937/K9/TCIA.2018.MR1CKGND	https://doi.org/10.7937/K9/TCIA.2018.MR1CKGND	2500
PCAMPMRI-00006	Segmentations	Segmentations of: Apparent Diffusion Coefficient MR image data for subject PCAMPMRI-00006 with repeat time 3800	QIN-PROSTATE-Repeatability/PCAMPMRI-00006	1.2.276.0.7230010.3.1.3.1426846371.15788.1513205142.615	The Cancer Imaging Archive	doi:10.7937/K9/TCIA.2018.MR1CKGND	https://doi.org/10.7937/K9/TCIA.2018.MR1CKGND	3800
PCAMPMRI-00006	Segmentations	Segmentations of: DCE Subtraction MR image data for subject PCAMPMRI-00006 with repeat time 3.944	QIN-PROSTATE-Repeatability/PCAMPMRI-00006	1.2.276.0.7230010.3.1.3.1426846371.17724.1513205141.234	The Cancer Imaging Archive	doi:10.7937/K9/TCIA.2018.MR1CKGND	https://doi.org/10.7937/K9/TCIA.2018.MR1CKGND	3.944
PCAMPMRI-00006	Segmentations	Segmentations of: T2 Weighted Axial MR image data for subject PCAMPMRI-00006 with repeat time 4000	QIN-PROSTATE-Repeatability/PCAMPMRI-00006	1.2.276.0.7230010.3.1.3.1426846371.17328.1513205141.919	The Cancer Imaging Archive	doi:10.7937/K9/TCIA.2018.MR1CKGND	https://doi.org/10.7937/K9/TCIA.2018.MR1CKGND	4000
PCAMPMRI-00006	Segmentations	Segmentations of: DCE Subtraction MR image data for subject PCAMPMRI-00006 with repeat time 3.956	QIN-PROSTATE-Repeatability/PCAMPMRI-00006	1.2.276.0.7230010.3.1.3.1426846371.2776.1513205144.321	The Cancer Imaging Archive	doi:10.7937/K9/TCIA.2018.MR1CKGND	https://doi.org/10.7937/K9/TCIA.2018.MR1CKGND	3.956
PCAMPMRI-00006	Segmentations	Segmentations of: T2 Weighted Axial MR image data for subject PCAMPMRI-00006 with repeat time 4116.67	QIN-PROSTATE-Repeatability/PCAMPMRI-00006	1.2.276.0.7230010.3.1.3.1426846371.11512.1513205143.668	The Cancer Imaging Archive	doi:10.7937/K9/TCIA.2018.MR1CKGND	https://doi.org/10.7937/K9/TCIA.2018.MR1CKGND	4116.67
PCAMPMRI-00006	Segmentations	Segmentations of: Apparent Diffusion Coefficient MR image data for subject PCAMPMRI-00006 with repeat time 3550	QIN-PROSTATE-Repeatability/PCAMPMRI-00006	1.2.276.0.7230010.3.1.3.1426846371.12016.1513205145.257	The Cancer Imaging Archive	doi:10.7937/K9/TCIA.2018.MR1CKGND	https://doi.org/10.7937/K9/TCIA.2018.MR1CKGND	3550
PCAMPMRI-00007	Segmentations	Segmentations of: DCE Subtraction MR image data for subject PCAMPMRI-00007 with repeat time 3.88	QIN-PROSTATE-Repeatability/PCAMPMRI-00007	1.2.276.0.7230010.3.1.3.1426846371.11036.1513205146.731	The Cancer Imaging Archive	doi:10.7937/K9/TCIA.2018.MR1CKGND	https://doi.org/10.7937/K9/TCIA.2018.MR1CKGND	3.88
PCAMPMRI-00007	Segmentations	Segmentations of: T2 Weighted Axial MR image data for subject PCAMPMRI-00007 with repeat time 3633.34	QIN-PROSTATE-Repeatability/PCAMPMRI-00007	1.2.276.0.7230010.3.1.3.1426846371.10732.1513205145.967	The Cancer Imaging Archive	doi:10.7937/K9/TCIA.2018.MR1CKGND	https://doi.org/10.7937/K9/TCIA.2018.MR1CKGND	3633.34
PCAMPMRI-00007	Segmentations	Segmentations of: Apparent Diffusion Coefficient MR image data for subject PCAMPMRI-00007 with repeat time 3550	QIN-PROSTATE-Repeatability/PCAMPMRI-00007	1.2.276.0.7230010.3.1.3.1426846371.9032.1513205147.952	The Cancer Imaging Archive	doi:10.7937/K9/TCIA.2018.MR1CKGND	https://doi.org/10.7937/K9/TCIA.2018.MR1CKGND	3550
PCAMPMRI-00007	Segmentations	Segmentations of: DCE Subtraction MR image data for subject PCAMPMRI-00007 with repeat time 3.86	QIN-PROSTATE-Repeatability/PCAMPMRI-00007	1.2.276.0.7230010.3.1.3.1426846371.20336.1513205149.477	The Cancer Imaging Archive	doi:10.7937/K9/TCIA.2018.MR1CKGND	https://doi.org/10.7937/K9/TCIA.2018.MR1CKGND	3.86
PCAMPMRI-00007	Segmentations	Segmentations of: T2 Weighted Axial MR image data for subject PCAMPMRI-00007 with repeat time 3600	QIN-PROSTATE-Repeatability/PCAMPMRI-00007	1.2.276.0.7230010.3.1.3.1426846371.7540.1513205148.721	The Cancer Imaging Archive	doi:10.7937/K9/TCIA.2018.MR1CKGND	https://doi.org/10.7937/K9/TCIA.2018.MR1CKGND	3600
PCAMPMRI-00007	Segmentations	Segmentations of: Apparent Diffusion Coefficient MR image data for subject PCAMPMRI-00007 with repeat time 2500	QIN-PROSTATE-Repeatability/PCAMPMRI-00007	1.2.276.0.7230010.3.1.3.1426846371.16372.1513205150.497	The Cancer Imaging Archive	doi:10.7937/K9/TCIA.2018.MR1CKGND	https://doi.org/10.7937/K9/TCIA.2018.MR1CKGND	2500
PCAMPMRI-00008	Segmentations	Segmentations of: DCE Subtraction MR image data for subject PCAMPMRI-00008 with repeat time 4.008 1	QIN-PROSTATE-Repeatability/PCAMPMRI-00008	1.2.276.0.7230010.3.1.3.1426846371.18472.1513205152.717	The Cancer Imaging Archive	doi:10.7937/K9/TCIA.2018.MR1CKGND	https://doi.org/10.7937/K9/TCIA.2018.MR1CKGND	4.008
PCAMPMRI-00008	Segmentations	Segmentations of: T2 Weighted Axial MR image data for subject PCAMPMRI-00008 with repeat time 4600	QIN-PROSTATE-Repeatability/PCAMPMRI-00008	1.2.276.0.7230010.3.1.3.1426846371.13100.1513205151.404	The Cancer Imaging Archive	doi:10.7937/K9/TCIA.2018.MR1CKGND	https://doi.org/10.7937/K9/TCIA.2018.MR1CKGND	4600
PCAMPMRI-00008	Segmentations	Segmentations of: Apparent Diffusion Coefficient MR image data for subject PCAMPMRI-00008 with repeat time 6600	QIN-PROSTATE-Repeatability/PCAMPMRI-00008	1.2.276.0.7230010.3.1.3.1426846371.10268.1513205153.660	The Cancer Imaging Archive	doi:10.7937/K9/TCIA.2018.MR1CKGND	https://doi.org/10.7937/K9/TCIA.2018.MR1CKGND	6600
PCAMPMRI-00008	Segmentations	Segmentations of: DCE Subtraction MR image data for subject PCAMPMRI-00008 with repeat time 4.008 2	QIN-PROSTATE-Repeatability/PCAMPMRI-00008	1.2.276.0.7230010.3.1.3.1426846371.13540.1513205155.899	The Cancer Imaging Archive	doi:10.7937/K9/TCIA.2018.MR1CKGND	https://doi.org/10.7937/K9/TCIA.2018.MR1CKGND	4.008
PCAMPMRI-00008	Segmentations	Segmentations of: T2 Weighted Axial MR image data for subject PCAMPMRI-00008 with repeat time 4546	QIN-PROSTATE-Repeatability/PCAMPMRI-00008	1.2.276.0.7230010.3.1.3.1426846371.19336.1513205154.569	The Cancer Imaging Archive	doi:10.7937/K9/TCIA.2018.MR1CKGND	https://doi.org/10.7937/K9/TCIA.2018.MR1CKGND	4546
PCAMPMRI-00008	Segmentations	Segmentations of: Apparent Diffusion Coefficient MR image data for subject PCAMPMRI-00008 with repeat time 7600	QIN-PROSTATE-Repeatability/PCAMPMRI-00008	1.2.276.0.7230010.3.1.3.1426846371.7356.1513205156.843	The Cancer Imaging Archive	doi:10.7937/K9/TCIA.2018.MR1CKGND	https://doi.org/10.7937/K9/TCIA.2018.MR1CKGND	7600
PCAMPMRI-00009	Segmentations	Segmentations of: DCE Subtraction MR image data for subject PCAMPMRI-00009 with repeat time 4.04	QIN-PROSTATE-Repeatability/PCAMPMRI-00009	1.2.276.0.7230010.3.1.3.1426846371.13920.1513205159.361	The Cancer Imaging Archive	doi:10.7937/K9/TCIA.2018.MR1CKGND	https://doi.org/10.7937/K9/TCIA.2018.MR1CKGND	4.04
PCAMPMRI-00009	Segmentations	Segmentations of: T2 Weighted Axial MR image data for subject PCAMPMRI-00009 with repeat time 4944	QIN-PROSTATE-Repeatability/PCAMPMRI-00009	1.2.276.0.7230010.3.1.3.1426846371.11588.1513205157.864	The Cancer Imaging Archive	doi:10.7937/K9/TCIA.2018.MR1CKGND	https://doi.org/10.7937/K9/TCIA.2018.MR1CKGND	4944
PCAMPMRI-00009	Segmentations	Segmentations of: Apparent Diffusion Coefficient MR image data for subject PCAMPMRI-00009 with repeat time 7850	QIN-PROSTATE-Repeatability/PCAMPMRI-00009	1.2.276.0.7230010.3.1.3.1426846371.10324.1513205160.510	The Cancer Imaging Archive	doi:10.7937/K9/TCIA.2018.MR1CKGND	https://doi.org/10.7937/K9/TCIA.2018.MR1CKGND	7850
PCAMPMRI-00009	Segmentations	Segmentations of: DCE Subtraction MR image data for subject PCAMPMRI-00009 with repeat time 4.064	QIN-PROSTATE-Repeatability/PCAMPMRI-00009	1.2.276.0.7230010.3.1.3.1426846371.17328.1513205163.152	The Cancer Imaging Archive	doi:10.7937/K9/TCIA.2018.MR1CKGND	https://doi.org/10.7937/K9/TCIA.2018.MR1CKGND	4.064
PCAMPMRI-00009	Segmentations	Segmentations of: T2 Weighted Axial MR image data for subject PCAMPMRI-00009 with repeat time 4951	QIN-PROSTATE-Repeatability/PCAMPMRI-00009	1.2.276.0.7230010.3.1.3.1426846371.20172.1513205161.560	The Cancer Imaging Archive	doi:10.7937/K9/TCIA.2018.MR1CKGND	https://doi.org/10.7937/K9/TCIA.2018.MR1CKGND	4951
PCAMPMRI-00009	Segmentations	Segmentations of: Apparent Diffusion Coefficient MR image data for subject PCAMPMRI-00009 with repeat time 8000	QIN-PROSTATE-Repeatability/PCAMPMRI-00009	1.2.276.0.7230010.3.1.3.1426846371.1480.1513205164.291	The Cancer Imaging Archive	doi:10.7937/K9/TCIA.2018.MR1CKGND	https://doi.org/10.7937/K9/TCIA.2018.MR1CKGND	8000
PCAMPMRI-00010	Segmentations	Segmentations of: DCE Subtraction MR image data for subject PCAMPMRI-00010 with repeat time 4.028	QIN-PROSTATE-Repeatability/PCAMPMRI-00010	1.2.276.0.7230010.3.1.3.1426846371.4124.1513205167.5	The Cancer Imaging Archive	doi:10.7937/K9/TCIA.2018.MR1CKGND	https://doi.org/10.7937/K9/TCIA.2018.MR1CKGND	4.028
PCAMPMRI-00010	Segmentations	Segmentations of: T2 Weighted Axial MR image data for subject PCAMPMRI-00010 with repeat time 4765	QIN-PROSTATE-Repeatability/PCAMPMRI-00010	1.2.276.0.7230010.3.1.3.1426846371.13164.1513205165.353	The Cancer Imaging Archive	doi:10.7937/K9/TCIA.2018.MR1CKGND	https://doi.org/10.7937/K9/TCIA.2018.MR1CKGND	4765
PCAMPMRI-00010	Segmentations	Segmentations of: Apparent Diffusion Coefficient MR image data for subject PCAMPMRI-00010 with repeat time 8000	QIN-PROSTATE-Repeatability/PCAMPMRI-00010	1.2.276.0.7230010.3.1.3.1426846371.18344.1513205168.159	The Cancer Imaging Archive	doi:10.7937/K9/TCIA.2018.MR1CKGND	https://doi.org/10.7937/K9/TCIA.2018.MR1CKGND	8000
PCAMPMRI-00010	Segmentations	Segmentations of: DCE Subtraction MR image data for subject PCAMPMRI-00010 with repeat time 3.98	QIN-PROSTATE-Repeatability/PCAMPMRI-00010	1.2.276.0.7230010.3.1.3.1426846371.7872.1513205171.131	The Cancer Imaging Archive	doi:10.7937/K9/TCIA.2018.MR1CKGND	https://doi.org/10.7937/K9/TCIA.2018.MR1CKGND	3.98
PCAMPMRI-00010	Segmentations	Segmentations of: T2 Weighted Axial MR image data for subject PCAMPMRI-00010 with repeat time 5109	QIN-PROSTATE-Repeatability/PCAMPMRI-00010	1.2.276.0.7230010.3.1.3.1426846371.14664.1513205169.228	The Cancer Imaging Archive	doi:10.7937/K9/TCIA.2018.MR1CKGND	https://doi.org/10.7937/K9/TCIA.2018.MR1CKGND	5109
PCAMPMRI-00010	Segmentations	Segmentations of: Apparent Diffusion Coefficient MR image data for subject PCAMPMRI-00010 with repeat time 8669	QIN-PROSTATE-Repeatability/PCAMPMRI-00010	1.2.276.0.7230010.3.1.3.1426846371.19244.1513205172.330	The Cancer Imaging Archive	doi:10.7937/K9/TCIA.2018.MR1CKGND	https://doi.org/10.7937/K9/TCIA.2018.MR1CKGND	8669
PCAMPMRI-00011	Segmentations	Segmentations of: DCE Subtraction MR image data for subject PCAMPMRI-00011 with repeat time 4.1	QIN-PROSTATE-Repeatability/PCAMPMRI-00011	1.2.276.0.7230010.3.1.3.1426846371.13892.1513205175.497	The Cancer Imaging Archive	doi:10.7937/K9/TCIA.2018.MR1CKGND	https://doi.org/10.7937/K9/TCIA.2018.MR1CKGND	4.1
PCAMPMRI-00011	Segmentations	Segmentations of: Apparent Diffusion Coefficient MR image data for subject PCAMPMRI-00011 with repeat time 7550 1	QIN-PROSTATE-Repeatability/PCAMPMRI-00011	1.2.276.0.7230010.3.1.3.1426846371.10112.1513205173.363	The Cancer Imaging Archive	doi:10.7937/K9/TCIA.2018.MR1CKGND	https://doi.org/10.7937/K9/TCIA.2018.MR1CKGND	7550
PCAMPMRI-00011	Segmentations	Segmentations of: T2 Weighted Axial MR image data for subject PCAMPMRI-00011 with repeat time 4767	QIN-PROSTATE-Repeatability/PCAMPMRI-00011	1.2.276.0.7230010.3.1.3.1426846371.17976.1513205174.625	The Cancer Imaging Archive	doi:10.7937/K9/TCIA.2018.MR1CKGND	https://doi.org/10.7937/K9/TCIA.2018.MR1CKGND	4767
PCAMPMRI-00011	Segmentations	Segmentations of: DCE Subtraction MR image data for subject PCAMPMRI-00011 with repeat time 4.028	QIN-PROSTATE-Repeatability/PCAMPMRI-00011	1.2.276.0.7230010.3.1.3.1426846371.6348.1513205178.148	The Cancer Imaging Archive	doi:10.7937/K9/TCIA.2018.MR1CKGND	https://doi.org/10.7937/K9/TCIA.2018.MR1CKGND	4.028
PCAMPMRI-00011	Segmentations	Segmentations of: T2 Weighted Axial MR image data for subject PCAMPMRI-00011 with repeat time 4768	QIN-PROSTATE-Repeatability/PCAMPMRI-00011	1.2.276.0.7230010.3.1.3.1426846371.9364.1513205176.825	The Cancer Imaging Archive	doi:10.7937/K9/TCIA.2018.MR1CKGND	https://doi.org/10.7937/K9/TCIA.2018.MR1CKGND	4768
PCAMPMRI-00011	Segmentations	Segmentations of: Apparent Diffusion Coefficient MR image data for subject PCAMPMRI-00011 with repeat time 7550 2	QIN-PROSTATE-Repeatability/PCAMPMRI-00011	1.2.276.0.7230010.3.1.3.1426846371.15176.1513205179.78	The Cancer Imaging Archive	doi:10.7937/K9/TCIA.2018.MR1CKGND	https://doi.org/10.7937/K9/TCIA.2018.MR1CKGND	7550
PCAMPMRI-00012	Segmentations	Segmentations of: DCE Subtraction MR image data for subject PCAMPMRI-00012 with repeat time 3.976 1	QIN-PROSTATE-Repeatability/PCAMPMRI-00012	1.2.276.0.7230010.3.1.3.1426846371.300.1513205181.722	The Cancer Imaging Archive	doi:10.7937/K9/TCIA.2018.MR1CKGND	https://doi.org/10.7937/K9/TCIA.2018.MR1CKGND	3.976
PCAMPMRI-00012	Segmentations	Segmentations of: T2 Weighted Axial MR image data for subject PCAMPMRI-00012 with repeat time 5093	QIN-PROSTATE-Repeatability/PCAMPMRI-00012	1.2.276.0.7230010.3.1.3.1426846371.4780.1513205180.68	The Cancer Imaging Archive	doi:10.7937/K9/TCIA.2018.MR1CKGND	https://doi.org/10.7937/K9/TCIA.2018.MR1CKGND	5093
PCAMPMRI-00012	Segmentations	Segmentations of: Apparent Diffusion Coefficient MR image data for subject PCAMPMRI-00012 with repeat time 7550	QIN-PROSTATE-Repeatability/PCAMPMRI-00012	1.2.276.0.7230010.3.1.3.1426846371.15380.1513205183.303	The Cancer Imaging Archive	doi:10.7937/K9/TCIA.2018.MR1CKGND	https://doi.org/10.7937/K9/TCIA.2018.MR1CKGND	7550
PCAMPMRI-00012	Segmentations	Segmentations of: DCE Subtraction MR image data for subject PCAMPMRI-00012 with repeat time 3.976 2	QIN-PROSTATE-Repeatability/PCAMPMRI-00012	1.2.276.0.7230010.3.1.3.1426846371.11584.1513205186.239	The Cancer Imaging Archive	doi:10.7937/K9/TCIA.2018.MR1CKGND	https://doi.org/10.7937/K9/TCIA.2018.MR1CKGND	3.976
PCAMPMRI-00012	Segmentations	Segmentations of: T2 Weighted Axial MR image data for subject PCAMPMRI-00012 with repeat time 4760	QIN-PROSTATE-Repeatability/PCAMPMRI-00012	1.2.276.0.7230010.3.1.3.1426846371.12312.1513205184.513	The Cancer Imaging Archive	doi:10.7937/K9/TCIA.2018.MR1CKGND	https://doi.org/10.7937/K9/TCIA.2018.MR1CKGND	4760
PCAMPMRI-00012	Segmentations	Segmentations of: Apparent Diffusion Coefficient MR image data for subject PCAMPMRI-00012 with repeat time 7800	QIN-PROSTATE-Repeatability/PCAMPMRI-00012	1.2.276.0.7230010.3.1.3.1426846371.19464.1513205187.347	The Cancer Imaging Archive	doi:10.7937/K9/TCIA.2018.MR1CKGND	https://doi.org/10.7937/K9/TCIA.2018.MR1CKGND	7800
PCAMPMRI-00013	Segmentations	Segmentations of: DCE Subtraction MR image data for subject PCAMPMRI-00013 with repeat time 4.036	QIN-PROSTATE-Repeatability/PCAMPMRI-00013	1.2.276.0.7230010.3.1.3.1426846371.13488.1513205190.132	The Cancer Imaging Archive	doi:10.7937/K9/TCIA.2018.MR1CKGND	https://doi.org/10.7937/K9/TCIA.2018.MR1CKGND	4.036
PCAMPMRI-00013	Segmentations	Segmentations of: T2 Weighted Axial MR image data for subject PCAMPMRI-00013 with repeat time 4820	QIN-PROSTATE-Repeatability/PCAMPMRI-00013	1.2.276.0.7230010.3.1.3.1426846371.1928.1513205188.331	The Cancer Imaging Archive	doi:10.7937/K9/TCIA.2018.MR1CKGND	https://doi.org/10.7937/K9/TCIA.2018.MR1CKGND	4820
PCAMPMRI-00013	Segmentations	Segmentations of: Apparent Diffusion Coefficient MR image data for subject PCAMPMRI-00013 with repeat time 7550 1	QIN-PROSTATE-Repeatability/PCAMPMRI-00013	1.2.276.0.7230010.3.1.3.1426846371.16752.1513205191.510	The Cancer Imaging Archive	doi:10.7937/K9/TCIA.2018.MR1CKGND	https://doi.org/10.7937/K9/TCIA.2018.MR1CKGND	7550
PCAMPMRI-00013	Segmentations	Segmentations of: DCE Subtraction MR image data for subject PCAMPMRI-00013 with repeat time 4.1	QIN-PROSTATE-Repeatability/PCAMPMRI-00013	1.2.276.0.7230010.3.1.3.1426846371.2576.1513205194.141	The Cancer Imaging Archive	doi:10.7937/K9/TCIA.2018.MR1CKGND	https://doi.org/10.7937/K9/TCIA.2018.MR1CKGND	4.1
PCAMPMRI-00013	Segmentations	Segmentations of: T2 Weighted Axial MR image data for subject PCAMPMRI-00013 with repeat time 4825	QIN-PROSTATE-Repeatability/PCAMPMRI-00013	1.2.276.0.7230010.3.1.3.1426846371.3680.1513205192.663	The Cancer Imaging Archive	doi:10.7937/K9/TCIA.2018.MR1CKGND	https://doi.org/10.7937/K9/TCIA.2018.MR1CKGND	4825
PCAMPMRI-00013	Segmentations	Segmentations of: Apparent Diffusion Coefficient MR image data for subject PCAMPMRI-00013 with repeat time 7550 2	QIN-PROSTATE-Repeatability/PCAMPMRI-00013	1.2.276.0.7230010.3.1.3.1426846371.11712.1513205195.293	The Cancer Imaging Archive	doi:10.7937/K9/TCIA.2018.MR1CKGND	https://doi.org/10.7937/K9/TCIA.2018.MR1CKGND	7550
PCAMPMRI-00014	Segmentations	Segmentations of: DCE Subtraction MR image data for subject PCAMPMRI-00014 with repeat time 4.06	QIN-PROSTATE-Repeatability/PCAMPMRI-00014	1.2.276.0.7230010.3.1.3.1426846371.9324.1513205197.742	The Cancer Imaging Archive	doi:10.7937/K9/TCIA.2018.MR1CKGND	https://doi.org/10.7937/K9/TCIA.2018.MR1CKGND	4.06
PCAMPMRI-00014	Segmentations	Segmentations of: T2 Weighted Axial MR image data for subject PCAMPMRI-00014 with repeat time 4835	QIN-PROSTATE-Repeatability/PCAMPMRI-00014	1.2.276.0.7230010.3.1.3.1426846371.16328.1513205196.264	The Cancer Imaging Archive	doi:10.7937/K9/TCIA.2018.MR1CKGND	https://doi.org/10.7937/K9/TCIA.2018.MR1CKGND	4835
PCAMPMRI-00014	Segmentations	Segmentations of: Apparent Diffusion Coefficient MR image data for subject PCAMPMRI-00014 with repeat time 7550 1	QIN-PROSTATE-Repeatability/PCAMPMRI-00014	1.2.276.0.7230010.3.1.3.1426846371.19904.1513205198.786	The Cancer Imaging Archive	doi:10.7937/K9/TCIA.2018.MR1CKGND	https://doi.org/10.7937/K9/TCIA.2018.MR1CKGND	7550
PCAMPMRI-00014	Segmentations	Segmentations of: DCE Subtraction MR image data for subject PCAMPMRI-00014 with repeat time 4.008	QIN-PROSTATE-Repeatability/PCAMPMRI-00014	1.2.276.0.7230010.3.1.3.1426846371.11304.1513205200.994	The Cancer Imaging Archive	doi:10.7937/K9/TCIA.2018.MR1CKGND	https://doi.org/10.7937/K9/TCIA.2018.MR1CKGND	4.008
PCAMPMRI-00014	Segmentations	Segmentations of: T2 Weighted Axial MR image data for subject PCAMPMRI-00014 with repeat time 4838	QIN-PROSTATE-Repeatability/PCAMPMRI-00014	1.2.276.0.7230010.3.1.3.1426846371.19856.1513205199.676	The Cancer Imaging Archive	doi:10.7937/K9/TCIA.2018.MR1CKGND	https://doi.org/10.7937/K9/TCIA.2018.MR1CKGND	4838
PCAMPMRI-00014	Segmentations	Segmentations of: Apparent Diffusion Coefficient MR image data for subject PCAMPMRI-00014 with repeat time 7550 2	QIN-PROSTATE-Repeatability/PCAMPMRI-00014	1.2.276.0.7230010.3.1.3.1426846371.3924.1513205202.44	The Cancer Imaging Archive	doi:10.7937/K9/TCIA.2018.MR1CKGND	https://doi.org/10.7937/K9/TCIA.2018.MR1CKGND	7550
PCAMPMRI-00015	Segmentations	Segmentations of: DCE Subtraction MR image data for subject PCAMPMRI-00015 with repeat time 4.004	QIN-PROSTATE-Repeatability/PCAMPMRI-00015	1.2.276.0.7230010.3.1.3.1426846371.9904.1513205204.604	The Cancer Imaging Archive	doi:10.7937/K9/TCIA.2018.MR1CKGND	https://doi.org/10.7937/K9/TCIA.2018.MR1CKGND	4.004
PCAMPMRI-00015	Segmentations	Segmentations of: T2 Weighted Axial MR image data for subject PCAMPMRI-00015 with repeat time 4764	QIN-PROSTATE-Repeatability/PCAMPMRI-00015	1.2.276.0.7230010.3.1.3.1426846371.18192.1513205203.29	The Cancer Imaging Archive	doi:10.7937/K9/TCIA.2018.MR1CKGND	https://doi.org/10.7937/K9/TCIA.2018.MR1CKGND	4764
PCAMPMRI-00015	Segmentations	Segmentations of: Apparent Diffusion Coefficient MR image data for subject PCAMPMRI-00015 with repeat time 8000	QIN-PROSTATE-Repeatability/PCAMPMRI-00015	1.2.276.0.7230010.3.1.3.1426846371.19508.1513205205.886	The Cancer Imaging Archive	doi:10.7937/K9/TCIA.2018.MR1CKGND	https://doi.org/10.7937/K9/TCIA.2018.MR1CKGND	8000
PCAMPMRI-00015	Segmentations	Segmentations of: DCE Subtraction MR image data for subject PCAMPMRI-00015 with repeat time 3.975	QIN-PROSTATE-Repeatability/PCAMPMRI-00015	1.2.276.0.7230010.3.1.3.1426846371.10800.1513205209.120	The Cancer Imaging Archive	doi:10.7937/K9/TCIA.2018.MR1CKGND	https://doi.org/10.7937/K9/TCIA.2018.MR1CKGND	3.975
PCAMPMRI-00015	Segmentations	Segmentations of: Apparent Diffusion Coefficient MR image data for subject PCAMPMRI-00015 with repeat time 8150	QIN-PROSTATE-Repeatability/PCAMPMRI-00015	1.2.276.0.7230010.3.1.3.1426846371.1332.1513205206.934	The Cancer Imaging Archive	doi:10.7937/K9/TCIA.2018.MR1CKGND	https://doi.org/10.7937/K9/TCIA.2018.MR1CKGND	8150
PCAMPMRI-00015	Segmentations	Segmentations of: T2 Weighted Axial MR image data for subject PCAMPMRI-00015 with repeat time 4779	QIN-PROSTATE-Repeatability/PCAMPMRI-00015	1.2.276.0.7230010.3.1.3.1426846371.5460.1513205208.218	The Cancer Imaging Archive	doi:10.7937/K9/TCIA.2018.MR1CKGND	https://doi.org/10.7937/K9/TCIA.2018.MR1CKGND	4779
