# Supplementary material for: An annotated test-retest collection of prostate multiparametric MRI
Source: Sci Data. 2018 Dec 4;5:180281. doi: 10.1038/sdata.2018.281 (PMC6278692; doi:10.1038/sdata.2018.281)
Supplement: Supplementary file 1 [file sdata2018281-isa1.zip › a_Fedorov317a_meas.txt]

Sample Name	Protocol REF	Assay Name	Raw Data File	Comment[series uid]	Comment[Data Repository]	Comment[Data Record Accession]	Comment[Data Record URI]	Comment[repetition time in msec]
PCAMPMRI-00001	Measurements	Measurements of: DCE Subtraction MR image data for subject PCAMPMRI-00001 with repeat time 3.68399999999999	QIN-PROSTATE-Repeatability/PCAMPMRI-00001	1.2.276.0.7230010.3.1.3.3166326398.14852.1513205118.24	The Cancer Imaging Archive	doi:10.7937/K9/TCIA.2018.MR1CKGND	https://doi.org/10.7937/K9/TCIA.2018.MR1CKGND	3.684
PCAMPMRI-00001	Measurements	Measurements of: T2 Weighted Axial MR image data for subject PCAMPMRI-00001 with repeat time 4000	QIN-PROSTATE-Repeatability/PCAMPMRI-00001	1.2.276.0.7230010.3.1.3.3166326398.2916.1513205116.733	The Cancer Imaging Archive	doi:10.7937/K9/TCIA.2018.MR1CKGND	https://doi.org/10.7937/K9/TCIA.2018.MR1CKGND	4000
PCAMPMRI-00001	Measurements	Measurements of: Apparent Diffusion Coefficient MR image data for subject PCAMPMRI-00001 with repeat time 3000	QIN-PROSTATE-Repeatability/PCAMPMRI-00001	1.2.276.0.7230010.3.1.3.3166326398.19544.1513205118.730	The Cancer Imaging Archive	doi:10.7937/K9/TCIA.2018.MR1CKGND	https://doi.org/10.7937/K9/TCIA.2018.MR1CKGND	3000
PCAMPMRI-00001	Measurements	Measurements of: DCE Subtraction MR image data for subject PCAMPMRI-00001 with repeat time 3.784	QIN-PROSTATE-Repeatability/PCAMPMRI-00001	1.2.276.0.7230010.3.1.3.3166326398.4464.1513205120.565	The Cancer Imaging Archive	doi:10.7937/K9/TCIA.2018.MR1CKGND	https://doi.org/10.7937/K9/TCIA.2018.MR1CKGND	3.784
PCAMPMRI-00001	Measurements	Measurements of: T2 Weighted Axial MR image data for subject PCAMPMRI-00001 with repeat time 3350	QIN-PROSTATE-Repeatability/PCAMPMRI-00001	1.2.276.0.7230010.3.1.3.3166326398.17020.1513205119.297	The Cancer Imaging Archive	doi:10.7937/K9/TCIA.2018.MR1CKGND	https://doi.org/10.7937/K9/TCIA.2018.MR1CKGND	3350
PCAMPMRI-00001	Measurements	Measurements of: Apparent Diffusion Coefficient MR image data for subject PCAMPMRI-00001 with repeat time 2500	QIN-PROSTATE-Repeatability/PCAMPMRI-00001	1.2.276.0.7230010.3.1.3.3166326398.19472.1513205121.304	The Cancer Imaging Archive	doi:10.7937/K9/TCIA.2018.MR1CKGND	https://doi.org/10.7937/K9/TCIA.2018.MR1CKGND	2500
PCAMPMRI-00002	Measurements	Measurements of: DCE Subtraction MR image data for subject PCAMPMRI-00002 with repeat time 3.876	QIN-PROSTATE-Repeatability/PCAMPMRI-00002	1.2.276.0.7230010.3.1.3.3166326398.972.1513205123.899	The Cancer Imaging Archive	doi:10.7937/K9/TCIA.2018.MR1CKGND	https://doi.org/10.7937/K9/TCIA.2018.MR1CKGND	3.876
PCAMPMRI-00002	Measurements	Measurements of: Apparent Diffusion Coefficient MR image data for subject PCAMPMRI-00002 with repeat time 3000	QIN-PROSTATE-Repeatability/PCAMPMRI-00002	1.2.276.0.7230010.3.1.3.3166326398.3124.1513205121.955	The Cancer Imaging Archive	doi:10.7937/K9/TCIA.2018.MR1CKGND	https://doi.org/10.7937/K9/TCIA.2018.MR1CKGND	3000
PCAMPMRI-00002	Measurements	Measurements of: T2 Weighted Axial MR image data for subject PCAMPMRI-00002 with repeat time 4000	QIN-PROSTATE-Repeatability/PCAMPMRI-00002	1.2.276.0.7230010.3.1.3.3166326398.8232.1513205122.594	The Cancer Imaging Archive	doi:10.7937/K9/TCIA.2018.MR1CKGND	https://doi.org/10.7937/K9/TCIA.2018.MR1CKGND	4000
PCAMPMRI-00002	Measurements	Measurements of: DCE Subtraction MR image data for subject PCAMPMRI-00002 with repeat time 3.872	QIN-PROSTATE-Repeatability/PCAMPMRI-00002	1.2.276.0.7230010.3.1.3.3166326398.16208.1513205126.415	The Cancer Imaging Archive	doi:10.7937/K9/TCIA.2018.MR1CKGND	https://doi.org/10.7937/K9/TCIA.2018.MR1CKGND	3.872
PCAMPMRI-00002	Measurements	Measurements of: Apparent Diffusion Coefficient MR image data for subject PCAMPMRI-00002 with repeat time 2500	QIN-PROSTATE-Repeatability/PCAMPMRI-00002	1.2.276.0.7230010.3.1.3.3166326398.9388.1513205124.540	The Cancer Imaging Archive	doi:10.7937/K9/TCIA.2018.MR1CKGND	https://doi.org/10.7937/K9/TCIA.2018.MR1CKGND	2500
PCAMPMRI-00002	Measurements	Measurements of: T2 Weighted Axial MR image data for subject PCAMPMRI-00002 with repeat time 3600	QIN-PROSTATE-Repeatability/PCAMPMRI-00002	1.2.276.0.7230010.3.1.3.3166326398.1332.1513205125.177	The Cancer Imaging Archive	doi:10.7937/K9/TCIA.2018.MR1CKGND	https://doi.org/10.7937/K9/TCIA.2018.MR1CKGND	3600
PCAMPMRI-00003	Measurements	Measurements of: DCE Subtraction MR image data for subject PCAMPMRI-00003 with repeat time 3.916	QIN-PROSTATE-Repeatability/PCAMPMRI-00003	1.2.276.0.7230010.3.1.3.3166326398.19424.1513205128.231	The Cancer Imaging Archive	doi:10.7937/K9/TCIA.2018.MR1CKGND	https://doi.org/10.7937/K9/TCIA.2018.MR1CKGND	3.916
PCAMPMRI-00003	Measurements	Measurements of: T2 Weighted Axial MR image data for subject PCAMPMRI-00003 with repeat time 3600	QIN-PROSTATE-Repeatability/PCAMPMRI-00003	1.2.276.0.7230010.3.1.3.3166326398.9660.1513205127.86	The Cancer Imaging Archive	doi:10.7937/K9/TCIA.2018.MR1CKGND	https://doi.org/10.7937/K9/TCIA.2018.MR1CKGND	3600
PCAMPMRI-00003	Measurements	Measurements of: Apparent Diffusion Coefficient MR image data for subject PCAMPMRI-00003 with repeat time 3200	QIN-PROSTATE-Repeatability/PCAMPMRI-00003	1.2.276.0.7230010.3.1.3.3166326398.17608.1513205129.31	The Cancer Imaging Archive	doi:10.7937/K9/TCIA.2018.MR1CKGND	https://doi.org/10.7937/K9/TCIA.2018.MR1CKGND	3200
PCAMPMRI-00003	Measurements	Measurements of: DCE Subtraction MR image data for subject PCAMPMRI-00003 with repeat time 3.856	QIN-PROSTATE-Repeatability/PCAMPMRI-00003	1.2.276.0.7230010.3.1.3.3166326398.4960.1513205130.761	The Cancer Imaging Archive	doi:10.7937/K9/TCIA.2018.MR1CKGND	https://doi.org/10.7937/K9/TCIA.2018.MR1CKGND	3.856
PCAMPMRI-00003	Measurements	Measurements of: T2 Weighted Axial MR image data for subject PCAMPMRI-00003 with repeat time 3650	QIN-PROSTATE-Repeatability/PCAMPMRI-00003	1.2.276.0.7230010.3.1.3.3166326398.2288.1513205129.635	The Cancer Imaging Archive	doi:10.7937/K9/TCIA.2018.MR1CKGND	https://doi.org/10.7937/K9/TCIA.2018.MR1CKGND	3650
PCAMPMRI-00003	Measurements	Measurements of: Apparent Diffusion Coefficient MR image data for subject PCAMPMRI-00003 with repeat time 2500	QIN-PROSTATE-Repeatability/PCAMPMRI-00003	1.2.276.0.7230010.3.1.3.3166326398.376.1513205131.383	The Cancer Imaging Archive	doi:10.7937/K9/TCIA.2018.MR1CKGND	https://doi.org/10.7937/K9/TCIA.2018.MR1CKGND	2500
PCAMPMRI-00004	Measurements	Measurements of: DCE Subtraction MR image data for subject PCAMPMRI-00004 with repeat time 3.832	QIN-PROSTATE-Repeatability/PCAMPMRI-00004	1.2.276.0.7230010.3.1.3.3166326398.16644.1513205133.874	The Cancer Imaging Archive	doi:10.7937/K9/TCIA.2018.MR1CKGND	https://doi.org/10.7937/K9/TCIA.2018.MR1CKGND	3.832
PCAMPMRI-00004	Measurements	Measurements of: Apparent Diffusion Coefficient MR image data for subject PCAMPMRI-00004 with repeat time 2500 1	QIN-PROSTATE-Repeatability/PCAMPMRI-00004	1.2.276.0.7230010.3.1.3.3166326398.20372.1513205132.13	The Cancer Imaging Archive	doi:10.7937/K9/TCIA.2018.MR1CKGND	https://doi.org/10.7937/K9/TCIA.2018.MR1CKGND	2500
PCAMPMRI-00004	Measurements	Measurements of: T2 Weighted Axial MR image data for subject PCAMPMRI-00004 with repeat time 3366.67	QIN-PROSTATE-Repeatability/PCAMPMRI-00004	1.2.276.0.7230010.3.1.3.3166326398.9316.1513205132.628	The Cancer Imaging Archive	doi:10.7937/K9/TCIA.2018.MR1CKGND	https://doi.org/10.7937/K9/TCIA.2018.MR1CKGND	3366.67
PCAMPMRI-00004	Measurements	Measurements of: DCE Subtraction MR image data for subject PCAMPMRI-00004 with repeat time 3.776	QIN-PROSTATE-Repeatability/PCAMPMRI-00004	1.2.276.0.7230010.3.1.3.3166326398.6508.1513205135.640	The Cancer Imaging Archive	doi:10.7937/K9/TCIA.2018.MR1CKGND	https://doi.org/10.7937/K9/TCIA.2018.MR1CKGND	3.776
PCAMPMRI-00004	Measurements	Measurements of: T2 Weighted Axial MR image data for subject PCAMPMRI-00004 with repeat time 3600	QIN-PROSTATE-Repeatability/PCAMPMRI-00004	1.2.276.0.7230010.3.1.3.3166326398.10176.1513205134.515	The Cancer Imaging Archive	doi:10.7937/K9/TCIA.2018.MR1CKGND	https://doi.org/10.7937/K9/TCIA.2018.MR1CKGND	3600
PCAMPMRI-00004	Measurements	Measurements of: Apparent Diffusion Coefficient MR image data for subject PCAMPMRI-00004 with repeat time 2500 2	QIN-PROSTATE-Repeatability/PCAMPMRI-00004	1.2.276.0.7230010.3.1.3.3166326398.4464.1513205136.262	The Cancer Imaging Archive	doi:10.7937/K9/TCIA.2018.MR1CKGND	https://doi.org/10.7937/K9/TCIA.2018.MR1CKGND	2500
PCAMPMRI-00005	Measurements	Measurements of: DCE Subtraction MR image data for subject PCAMPMRI-00005 with repeat time 3.74399999999999	QIN-PROSTATE-Repeatability/PCAMPMRI-00005	1.2.276.0.7230010.3.1.3.3166326398.6316.1513205137.882	The Cancer Imaging Archive	doi:10.7937/K9/TCIA.2018.MR1CKGND	https://doi.org/10.7937/K9/TCIA.2018.MR1CKGND	3.744
PCAMPMRI-00005	Measurements	Measurements of: T2 Weighted Axial MR image data for subject PCAMPMRI-00005 with repeat time 3600	QIN-PROSTATE-Repeatability/PCAMPMRI-00005	1.2.276.0.7230010.3.1.3.3166326398.14388.1513205136.781	The Cancer Imaging Archive	doi:10.7937/K9/TCIA.2018.MR1CKGND	https://doi.org/10.7937/K9/TCIA.2018.MR1CKGND	3600
PCAMPMRI-00005	Measurements	Measurements of: Apparent Diffusion Coefficient MR image data for subject PCAMPMRI-00005 with repeat time 2500 1	QIN-PROSTATE-Repeatability/PCAMPMRI-00005	1.2.276.0.7230010.3.1.3.3166326398.15220.1513205138.462	The Cancer Imaging Archive	doi:10.7937/K9/TCIA.2018.MR1CKGND	https://doi.org/10.7937/K9/TCIA.2018.MR1CKGND	2500
PCAMPMRI-00005	Measurements	Measurements of: DCE Subtraction MR image data for subject PCAMPMRI-00005 with repeat time 3.716	QIN-PROSTATE-Repeatability/PCAMPMRI-00005	1.2.276.0.7230010.3.1.3.3166326398.19688.1513205140.187	The Cancer Imaging Archive	doi:10.7937/K9/TCIA.2018.MR1CKGND	https://doi.org/10.7937/K9/TCIA.2018.MR1CKGND	3.716
PCAMPMRI-00005	Measurements	Measurements of: T2 Weighted Axial MR image data for subject PCAMPMRI-00005 with repeat time 3750	QIN-PROSTATE-Repeatability/PCAMPMRI-00005	1.2.276.0.7230010.3.1.3.3166326398.4956.1513205138.990	The Cancer Imaging Archive	doi:10.7937/K9/TCIA.2018.MR1CKGND	https://doi.org/10.7937/K9/TCIA.2018.MR1CKGND	3750
PCAMPMRI-00005	Measurements	Measurements of: Apparent Diffusion Coefficient MR image data for subject PCAMPMRI-00005 with repeat time 2500 2	QIN-PROSTATE-Repeatability/PCAMPMRI-00005	1.2.276.0.7230010.3.1.3.3166326398.14192.1513205140.902	The Cancer Imaging Archive	doi:10.7937/K9/TCIA.2018.MR1CKGND	https://doi.org/10.7937/K9/TCIA.2018.MR1CKGND	2500
PCAMPMRI-00006	Measurements	Measurements of: Apparent Diffusion Coefficient MR image data for subject PCAMPMRI-00006 with repeat time 3800	QIN-PROSTATE-Repeatability/PCAMPMRI-00006	1.2.276.0.7230010.3.1.3.3166326398.17376.1513205143.350	The Cancer Imaging Archive	doi:10.7937/K9/TCIA.2018.MR1CKGND	https://doi.org/10.7937/K9/TCIA.2018.MR1CKGND	3800
PCAMPMRI-00006	Measurements	Measurements of: DCE Subtraction MR image data for subject PCAMPMRI-00006 with repeat time 3.944	QIN-PROSTATE-Repeatability/PCAMPMRI-00006	1.2.276.0.7230010.3.1.3.3166326398.5828.1513205141.662	The Cancer Imaging Archive	doi:10.7937/K9/TCIA.2018.MR1CKGND	https://doi.org/10.7937/K9/TCIA.2018.MR1CKGND	3.944
PCAMPMRI-00006	Measurements	Measurements of: T2 Weighted Axial MR image data for subject PCAMPMRI-00006 with repeat time 4000	QIN-PROSTATE-Repeatability/PCAMPMRI-00006	1.2.276.0.7230010.3.1.3.3166326398.2764.1513205142.194	The Cancer Imaging Archive	doi:10.7937/K9/TCIA.2018.MR1CKGND	https://doi.org/10.7937/K9/TCIA.2018.MR1CKGND	4000
PCAMPMRI-00006	Measurements	Measurements of: DCE Subtraction MR image data for subject PCAMPMRI-00006 with repeat time 3.956	QIN-PROSTATE-Repeatability/PCAMPMRI-00006	1.2.276.0.7230010.3.1.3.3166326398.18968.1513205144.914	The Cancer Imaging Archive	doi:10.7937/K9/TCIA.2018.MR1CKGND	https://doi.org/10.7937/K9/TCIA.2018.MR1CKGND	3.956
PCAMPMRI-00006	Measurements	Measurements of: T2 Weighted Axial MR image data for subject PCAMPMRI-00006 with repeat time 4116.67	QIN-PROSTATE-Repeatability/PCAMPMRI-00006	1.2.276.0.7230010.3.1.3.3166326398.1184.1513205143.941	The Cancer Imaging Archive	doi:10.7937/K9/TCIA.2018.MR1CKGND	https://doi.org/10.7937/K9/TCIA.2018.MR1CKGND	4116.67
PCAMPMRI-00006	Measurements	Measurements of: Apparent Diffusion Coefficient MR image data for subject PCAMPMRI-00006 with repeat time 3550	QIN-PROSTATE-Repeatability/PCAMPMRI-00006	1.2.276.0.7230010.3.1.3.3166326398.4124.1513205145.616	The Cancer Imaging Archive	doi:10.7937/K9/TCIA.2018.MR1CKGND	https://doi.org/10.7937/K9/TCIA.2018.MR1CKGND	3550
PCAMPMRI-00007	Measurements	Measurements of: DCE Subtraction MR image data for subject PCAMPMRI-00007 with repeat time 3.88	QIN-PROSTATE-Repeatability/PCAMPMRI-00007	1.2.276.0.7230010.3.1.3.3166326398.19816.1513205147.597	The Cancer Imaging Archive	doi:10.7937/K9/TCIA.2018.MR1CKGND	https://doi.org/10.7937/K9/TCIA.2018.MR1CKGND	3.88
PCAMPMRI-00007	Measurements	Measurements of: T2 Weighted Axial MR image data for subject PCAMPMRI-00007 with repeat time 3633.34	QIN-PROSTATE-Repeatability/PCAMPMRI-00007	1.2.276.0.7230010.3.1.3.3166326398.17000.1513205146.263	The Cancer Imaging Archive	doi:10.7937/K9/TCIA.2018.MR1CKGND	https://doi.org/10.7937/K9/TCIA.2018.MR1CKGND	3633.34
PCAMPMRI-00007	Measurements	Measurements of: Apparent Diffusion Coefficient MR image data for subject PCAMPMRI-00007 with repeat time 3550	QIN-PROSTATE-Repeatability/PCAMPMRI-00007	1.2.276.0.7230010.3.1.3.3166326398.13968.1513205148.389	The Cancer Imaging Archive	doi:10.7937/K9/TCIA.2018.MR1CKGND	https://doi.org/10.7937/K9/TCIA.2018.MR1CKGND	3550
PCAMPMRI-00007	Measurements	Measurements of: DCE Subtraction MR image data for subject PCAMPMRI-00007 with repeat time 3.86	QIN-PROSTATE-Repeatability/PCAMPMRI-00007	1.2.276.0.7230010.3.1.3.3166326398.13948.1513205150.154	The Cancer Imaging Archive	doi:10.7937/K9/TCIA.2018.MR1CKGND	https://doi.org/10.7937/K9/TCIA.2018.MR1CKGND	3.86
PCAMPMRI-00007	Measurements	Measurements of: T2 Weighted Axial MR image data for subject PCAMPMRI-00007 with repeat time 3600	QIN-PROSTATE-Repeatability/PCAMPMRI-00007	1.2.276.0.7230010.3.1.3.3166326398.8344.1513205149.43	The Cancer Imaging Archive	doi:10.7937/K9/TCIA.2018.MR1CKGND	https://doi.org/10.7937/K9/TCIA.2018.MR1CKGND	3600
PCAMPMRI-00007	Measurements	Measurements of: Apparent Diffusion Coefficient MR image data for subject PCAMPMRI-00007 with repeat time 2500	QIN-PROSTATE-Repeatability/PCAMPMRI-00007	1.2.276.0.7230010.3.1.3.3166326398.568.1513205150.902	The Cancer Imaging Archive	doi:10.7937/K9/TCIA.2018.MR1CKGND	https://doi.org/10.7937/K9/TCIA.2018.MR1CKGND	2500
PCAMPMRI-00008	Measurements	Measurements of: DCE Subtraction MR image data for subject PCAMPMRI-00008 with repeat time 4.008 1	QIN-PROSTATE-Repeatability/PCAMPMRI-00008	1.2.276.0.7230010.3.1.3.3166326398.10176.1513205153.332	The Cancer Imaging Archive	doi:10.7937/K9/TCIA.2018.MR1CKGND	https://doi.org/10.7937/K9/TCIA.2018.MR1CKGND	4.008
PCAMPMRI-00008	Measurements	Measurements of: T2 Weighted Axial MR image data for subject PCAMPMRI-00008 with repeat time 4600	QIN-PROSTATE-Repeatability/PCAMPMRI-00008	1.2.276.0.7230010.3.1.3.3166326398.16368.1513205152.239	The Cancer Imaging Archive	doi:10.7937/K9/TCIA.2018.MR1CKGND	https://doi.org/10.7937/K9/TCIA.2018.MR1CKGND	4600
PCAMPMRI-00008	Measurements	Measurements of: Apparent Diffusion Coefficient MR image data for subject PCAMPMRI-00008 with repeat time 6600	QIN-PROSTATE-Repeatability/PCAMPMRI-00008	1.2.276.0.7230010.3.1.3.3166326398.19664.1513205154.52	The Cancer Imaging Archive	doi:10.7937/K9/TCIA.2018.MR1CKGND	https://doi.org/10.7937/K9/TCIA.2018.MR1CKGND	6600
PCAMPMRI-00008	Measurements	Measurements of: DCE Subtraction MR image data for subject PCAMPMRI-00008 with repeat time 4.008 2	QIN-PROSTATE-Repeatability/PCAMPMRI-00008	1.2.276.0.7230010.3.1.3.3166326398.5420.1513205156.512	The Cancer Imaging Archive	doi:10.7937/K9/TCIA.2018.MR1CKGND	https://doi.org/10.7937/K9/TCIA.2018.MR1CKGND	4.008
PCAMPMRI-00008	Measurements	Measurements of: T2 Weighted Axial MR image data for subject PCAMPMRI-00008 with repeat time 4546	QIN-PROSTATE-Repeatability/PCAMPMRI-00008	1.2.276.0.7230010.3.1.3.3166326398.4464.1513205155.438	The Cancer Imaging Archive	doi:10.7937/K9/TCIA.2018.MR1CKGND	https://doi.org/10.7937/K9/TCIA.2018.MR1CKGND	4546
PCAMPMRI-00008	Measurements	Measurements of: Apparent Diffusion Coefficient MR image data for subject PCAMPMRI-00008 with repeat time 7600	QIN-PROSTATE-Repeatability/PCAMPMRI-00008	1.2.276.0.7230010.3.1.3.3166326398.3748.1513205157.322	The Cancer Imaging Archive	doi:10.7937/K9/TCIA.2018.MR1CKGND	https://doi.org/10.7937/K9/TCIA.2018.MR1CKGND	7600
PCAMPMRI-00009	Measurements	Measurements of: DCE Subtraction MR image data for subject PCAMPMRI-00009 with repeat time 4.04	QIN-PROSTATE-Repeatability/PCAMPMRI-00009	1.2.276.0.7230010.3.1.3.3166326398.19060.1513205160.150	The Cancer Imaging Archive	doi:10.7937/K9/TCIA.2018.MR1CKGND	https://doi.org/10.7937/K9/TCIA.2018.MR1CKGND	4.04
PCAMPMRI-00009	Measurements	Measurements of: T2 Weighted Axial MR image data for subject PCAMPMRI-00009 with repeat time 4944	QIN-PROSTATE-Repeatability/PCAMPMRI-00009	1.2.276.0.7230010.3.1.3.3166326398.11668.1513205158.814	The Cancer Imaging Archive	doi:10.7937/K9/TCIA.2018.MR1CKGND	https://doi.org/10.7937/K9/TCIA.2018.MR1CKGND	4944
PCAMPMRI-00009	Measurements	Measurements of: Apparent Diffusion Coefficient MR image data for subject PCAMPMRI-00009 with repeat time 7850	QIN-PROSTATE-Repeatability/PCAMPMRI-00009	1.2.276.0.7230010.3.1.3.3166326398.268.1513205160.987	The Cancer Imaging Archive	doi:10.7937/K9/TCIA.2018.MR1CKGND	https://doi.org/10.7937/K9/TCIA.2018.MR1CKGND	7850
PCAMPMRI-00009	Measurements	Measurements of: DCE Subtraction MR image data for subject PCAMPMRI-00009 with repeat time 4.064	QIN-PROSTATE-Repeatability/PCAMPMRI-00009	1.2.276.0.7230010.3.1.3.3166326398.16048.1513205163.928	The Cancer Imaging Archive	doi:10.7937/K9/TCIA.2018.MR1CKGND	https://doi.org/10.7937/K9/TCIA.2018.MR1CKGND	4.064
PCAMPMRI-00009	Measurements	Measurements of: T2 Weighted Axial MR image data for subject PCAMPMRI-00009 with repeat time 4951	QIN-PROSTATE-Repeatability/PCAMPMRI-00009	1.2.276.0.7230010.3.1.3.3166326398.6776.1513205162.567	The Cancer Imaging Archive	doi:10.7937/K9/TCIA.2018.MR1CKGND	https://doi.org/10.7937/K9/TCIA.2018.MR1CKGND	4951
PCAMPMRI-00009	Measurements	Measurements of: Apparent Diffusion Coefficient MR image data for subject PCAMPMRI-00009 with repeat time 8000	QIN-PROSTATE-Repeatability/PCAMPMRI-00009	1.2.276.0.7230010.3.1.3.3166326398.17244.1513205164.755	The Cancer Imaging Archive	doi:10.7937/K9/TCIA.2018.MR1CKGND	https://doi.org/10.7937/K9/TCIA.2018.MR1CKGND	8000
PCAMPMRI-00010	Measurements	Measurements of: DCE Subtraction MR image data for subject PCAMPMRI-00010 with repeat time 4.028	QIN-PROSTATE-Repeatability/PCAMPMRI-00010	1.2.276.0.7230010.3.1.3.3166326398.19228.1513205167.807	The Cancer Imaging Archive	doi:10.7937/K9/TCIA.2018.MR1CKGND	https://doi.org/10.7937/K9/TCIA.2018.MR1CKGND	4.028
PCAMPMRI-00010	Measurements	Measurements of: T2 Weighted Axial MR image data for subject PCAMPMRI-00010 with repeat time 4765	QIN-PROSTATE-Repeatability/PCAMPMRI-00010	1.2.276.0.7230010.3.1.3.3166326398.12016.1513205166.421	The Cancer Imaging Archive	doi:10.7937/K9/TCIA.2018.MR1CKGND	https://doi.org/10.7937/K9/TCIA.2018.MR1CKGND	4765
PCAMPMRI-00010	Measurements	Measurements of: Apparent Diffusion Coefficient MR image data for subject PCAMPMRI-00010 with repeat time 8000	QIN-PROSTATE-Repeatability/PCAMPMRI-00010	1.2.276.0.7230010.3.1.3.3166326398.19816.1513205168.612	The Cancer Imaging Archive	doi:10.7937/K9/TCIA.2018.MR1CKGND	https://doi.org/10.7937/K9/TCIA.2018.MR1CKGND	8000
PCAMPMRI-00010	Measurements	Measurements of: DCE Subtraction MR image data for subject PCAMPMRI-00010 with repeat time 3.98	QIN-PROSTATE-Repeatability/PCAMPMRI-00010	1.2.276.0.7230010.3.1.3.3166326398.4104.1513205171.937	The Cancer Imaging Archive	doi:10.7937/K9/TCIA.2018.MR1CKGND	https://doi.org/10.7937/K9/TCIA.2018.MR1CKGND	3.98
PCAMPMRI-00010	Measurements	Measurements of: T2 Weighted Axial MR image data for subject PCAMPMRI-00010 with repeat time 5109	QIN-PROSTATE-Repeatability/PCAMPMRI-00010	1.2.276.0.7230010.3.1.3.3166326398.12460.1513205170.429	The Cancer Imaging Archive	doi:10.7937/K9/TCIA.2018.MR1CKGND	https://doi.org/10.7937/K9/TCIA.2018.MR1CKGND	5109
PCAMPMRI-00010	Measurements	Measurements of: Apparent Diffusion Coefficient MR image data for subject PCAMPMRI-00010 with repeat time 8669	QIN-PROSTATE-Repeatability/PCAMPMRI-00010	1.2.276.0.7230010.3.1.3.3166326398.10712.1513205172.834	The Cancer Imaging Archive	doi:10.7937/K9/TCIA.2018.MR1CKGND	https://doi.org/10.7937/K9/TCIA.2018.MR1CKGND	8669
PCAMPMRI-00011	Measurements	Measurements of: DCE Subtraction MR image data for subject PCAMPMRI-00011 with repeat time 4.1	QIN-PROSTATE-Repeatability/PCAMPMRI-00011	1.2.276.0.7230010.3.1.3.3166326398.18080.1513205176.258	The Cancer Imaging Archive	doi:10.7937/K9/TCIA.2018.MR1CKGND	https://doi.org/10.7937/K9/TCIA.2018.MR1CKGND	4.1
PCAMPMRI-00011	Measurements	Measurements of: Apparent Diffusion Coefficient MR image data for subject PCAMPMRI-00011 with repeat time 7550 1	QIN-PROSTATE-Repeatability/PCAMPMRI-00011	1.2.276.0.7230010.3.1.3.3166326398.688.1513205174.220	The Cancer Imaging Archive	doi:10.7937/K9/TCIA.2018.MR1CKGND	https://doi.org/10.7937/K9/TCIA.2018.MR1CKGND	7550
PCAMPMRI-00011	Measurements	Measurements of: T2 Weighted Axial MR image data for subject PCAMPMRI-00011 with repeat time 4767	QIN-PROSTATE-Repeatability/PCAMPMRI-00011	1.2.276.0.7230010.3.1.3.3166326398.15916.1513205175.37	The Cancer Imaging Archive	doi:10.7937/K9/TCIA.2018.MR1CKGND	https://doi.org/10.7937/K9/TCIA.2018.MR1CKGND	4767
PCAMPMRI-00011	Measurements	Measurements of: DCE Subtraction MR image data for subject PCAMPMRI-00011 with repeat time 4.028	QIN-PROSTATE-Repeatability/PCAMPMRI-00011	1.2.276.0.7230010.3.1.3.3166326398.6300.1513205178.777	The Cancer Imaging Archive	doi:10.7937/K9/TCIA.2018.MR1CKGND	https://doi.org/10.7937/K9/TCIA.2018.MR1CKGND	4.028
PCAMPMRI-00011	Measurements	Measurements of: T2 Weighted Axial MR image data for subject PCAMPMRI-00011 with repeat time 4768	QIN-PROSTATE-Repeatability/PCAMPMRI-00011	1.2.276.0.7230010.3.1.3.3166326398.340.1513205177.665	The Cancer Imaging Archive	doi:10.7937/K9/TCIA.2018.MR1CKGND	https://doi.org/10.7937/K9/TCIA.2018.MR1CKGND	4768
PCAMPMRI-00011	Measurements	Measurements of: Apparent Diffusion Coefficient MR image data for subject PCAMPMRI-00011 with repeat time 7550 2	QIN-PROSTATE-Repeatability/PCAMPMRI-00011	1.2.276.0.7230010.3.1.3.3166326398.18708.1513205179.499	The Cancer Imaging Archive	doi:10.7937/K9/TCIA.2018.MR1CKGND	https://doi.org/10.7937/K9/TCIA.2018.MR1CKGND	7550
PCAMPMRI-00012	Measurements	Measurements of: DCE Subtraction MR image data for subject PCAMPMRI-00012 with repeat time 3.976 1	QIN-PROSTATE-Repeatability/PCAMPMRI-00012	1.2.276.0.7230010.3.1.3.3166326398.16176.1513205182.704	The Cancer Imaging Archive	doi:10.7937/K9/TCIA.2018.MR1CKGND	https://doi.org/10.7937/K9/TCIA.2018.MR1CKGND	3.976
PCAMPMRI-00012	Measurements	Measurements of: T2 Weighted Axial MR image data for subject PCAMPMRI-00012 with repeat time 5093	QIN-PROSTATE-Repeatability/PCAMPMRI-00012	1.2.276.0.7230010.3.1.3.3166326398.2420.1513205181.92	The Cancer Imaging Archive	doi:10.7937/K9/TCIA.2018.MR1CKGND	https://doi.org/10.7937/K9/TCIA.2018.MR1CKGND	5093
PCAMPMRI-00012	Measurements	Measurements of: Apparent Diffusion Coefficient MR image data for subject PCAMPMRI-00012 with repeat time 7550	QIN-PROSTATE-Repeatability/PCAMPMRI-00012	1.2.276.0.7230010.3.1.3.3166326398.14204.1513205183.843	The Cancer Imaging Archive	doi:10.7937/K9/TCIA.2018.MR1CKGND	https://doi.org/10.7937/K9/TCIA.2018.MR1CKGND	7550
PCAMPMRI-00012	Measurements	Measurements of: DCE Subtraction MR image data for subject PCAMPMRI-00012 with repeat time 3.976 2	QIN-PROSTATE-Repeatability/PCAMPMRI-00012	1.2.276.0.7230010.3.1.3.3166326398.12788.1513205186.973	The Cancer Imaging Archive	doi:10.7937/K9/TCIA.2018.MR1CKGND	https://doi.org/10.7937/K9/TCIA.2018.MR1CKGND	3.976
PCAMPMRI-00012	Measurements	Measurements of: T2 Weighted Axial MR image data for subject PCAMPMRI-00012 with repeat time 4760	QIN-PROSTATE-Repeatability/PCAMPMRI-00012	1.2.276.0.7230010.3.1.3.3166326398.8876.1513205185.688	The Cancer Imaging Archive	doi:10.7937/K9/TCIA.2018.MR1CKGND	https://doi.org/10.7937/K9/TCIA.2018.MR1CKGND	4760
PCAMPMRI-00012	Measurements	Measurements of: Apparent Diffusion Coefficient MR image data for subject PCAMPMRI-00012 with repeat time 7800	QIN-PROSTATE-Repeatability/PCAMPMRI-00012	1.2.276.0.7230010.3.1.3.3166326398.17244.1513205187.783	The Cancer Imaging Archive	doi:10.7937/K9/TCIA.2018.MR1CKGND	https://doi.org/10.7937/K9/TCIA.2018.MR1CKGND	7800
PCAMPMRI-00013	Measurements	Measurements of: DCE Subtraction MR image data for subject PCAMPMRI-00013 with repeat time 4.036	QIN-PROSTATE-Repeatability/PCAMPMRI-00013	1.2.276.0.7230010.3.1.3.3166326398.17000.1513205191.136	The Cancer Imaging Archive	doi:10.7937/K9/TCIA.2018.MR1CKGND	https://doi.org/10.7937/K9/TCIA.2018.MR1CKGND	4.036
PCAMPMRI-00013	Measurements	Measurements of: T2 Weighted Axial MR image data for subject PCAMPMRI-00013 with repeat time 4820	QIN-PROSTATE-Repeatability/PCAMPMRI-00013	1.2.276.0.7230010.3.1.3.3166326398.13648.1513205189.517	The Cancer Imaging Archive	doi:10.7937/K9/TCIA.2018.MR1CKGND	https://doi.org/10.7937/K9/TCIA.2018.MR1CKGND	4820
PCAMPMRI-00013	Measurements	Measurements of: Apparent Diffusion Coefficient MR image data for subject PCAMPMRI-00013 with repeat time 7550 1	QIN-PROSTATE-Repeatability/PCAMPMRI-00013	1.2.276.0.7230010.3.1.3.3166326398.19816.1513205192.121	The Cancer Imaging Archive	doi:10.7937/K9/TCIA.2018.MR1CKGND	https://doi.org/10.7937/K9/TCIA.2018.MR1CKGND	7550
PCAMPMRI-00013	Measurements	Measurements of: DCE Subtraction MR image data for subject PCAMPMRI-00013 with repeat time 4.1	QIN-PROSTATE-Repeatability/PCAMPMRI-00013	1.2.276.0.7230010.3.1.3.3166326398.10204.1513205194.951	The Cancer Imaging Archive	doi:10.7937/K9/TCIA.2018.MR1CKGND	https://doi.org/10.7937/K9/TCIA.2018.MR1CKGND	4.1
PCAMPMRI-00013	Measurements	Measurements of: T2 Weighted Axial MR image data for subject PCAMPMRI-00013 with repeat time 4825	QIN-PROSTATE-Repeatability/PCAMPMRI-00013	1.2.276.0.7230010.3.1.3.3166326398.7288.1513205193.565	The Cancer Imaging Archive	doi:10.7937/K9/TCIA.2018.MR1CKGND	https://doi.org/10.7937/K9/TCIA.2018.MR1CKGND	4825
PCAMPMRI-00013	Measurements	Measurements of: Apparent Diffusion Coefficient MR image data for subject PCAMPMRI-00013 with repeat time 7550 2	QIN-PROSTATE-Repeatability/PCAMPMRI-00013	1.2.276.0.7230010.3.1.3.3166326398.1496.1513205195.706	The Cancer Imaging Archive	doi:10.7937/K9/TCIA.2018.MR1CKGND	https://doi.org/10.7937/K9/TCIA.2018.MR1CKGND	7550
PCAMPMRI-00014	Measurements	Measurements of: DCE Subtraction MR image data for subject PCAMPMRI-00014 with repeat time 4.06	QIN-PROSTATE-Repeatability/PCAMPMRI-00014	1.2.276.0.7230010.3.1.3.3166326398.16812.1513205198.453	The Cancer Imaging Archive	doi:10.7937/K9/TCIA.2018.MR1CKGND	https://doi.org/10.7937/K9/TCIA.2018.MR1CKGND	4.06
PCAMPMRI-00014	Measurements	Measurements of: T2 Weighted Axial MR image data for subject PCAMPMRI-00014 with repeat time 4835	QIN-PROSTATE-Repeatability/PCAMPMRI-00014	1.2.276.0.7230010.3.1.3.3166326398.1076.1513205197.219	The Cancer Imaging Archive	doi:10.7937/K9/TCIA.2018.MR1CKGND	https://doi.org/10.7937/K9/TCIA.2018.MR1CKGND	4835
PCAMPMRI-00014	Measurements	Measurements of: Apparent Diffusion Coefficient MR image data for subject PCAMPMRI-00014 with repeat time 7550 1	QIN-PROSTATE-Repeatability/PCAMPMRI-00014	1.2.276.0.7230010.3.1.3.3166326398.13224.1513205199.174	The Cancer Imaging Archive	doi:10.7937/K9/TCIA.2018.MR1CKGND	https://doi.org/10.7937/K9/TCIA.2018.MR1CKGND	7550
PCAMPMRI-00014	Measurements	Measurements of: DCE Subtraction MR image data for subject PCAMPMRI-00014 with repeat time 4.008	QIN-PROSTATE-Repeatability/PCAMPMRI-00014	1.2.276.0.7230010.3.1.3.3166326398.5420.1513205201.666	The Cancer Imaging Archive	doi:10.7937/K9/TCIA.2018.MR1CKGND	https://doi.org/10.7937/K9/TCIA.2018.MR1CKGND	4.008
PCAMPMRI-00014	Measurements	Measurements of: T2 Weighted Axial MR image data for subject PCAMPMRI-00014 with repeat time 4838	QIN-PROSTATE-Repeatability/PCAMPMRI-00014	1.2.276.0.7230010.3.1.3.3166326398.1540.1513205200.512	The Cancer Imaging Archive	doi:10.7937/K9/TCIA.2018.MR1CKGND	https://doi.org/10.7937/K9/TCIA.2018.MR1CKGND	4838
PCAMPMRI-00014	Measurements	Measurements of: Apparent Diffusion Coefficient MR image data for subject PCAMPMRI-00014 with repeat time 7550 2	QIN-PROSTATE-Repeatability/PCAMPMRI-00014	1.2.276.0.7230010.3.1.3.3166326398.12520.1513205202.430	The Cancer Imaging Archive	doi:10.7937/K9/TCIA.2018.MR1CKGND	https://doi.org/10.7937/K9/TCIA.2018.MR1CKGND	7550
PCAMPMRI-00015	Measurements	Measurements of: DCE Subtraction MR image data for subject PCAMPMRI-00015 with repeat time 4.004	QIN-PROSTATE-Repeatability/PCAMPMRI-00015	1.2.276.0.7230010.3.1.3.3166326398.4236.1513205205.485	The Cancer Imaging Archive	doi:10.7937/K9/TCIA.2018.MR1CKGND	https://doi.org/10.7937/K9/TCIA.2018.MR1CKGND	4.004
PCAMPMRI-00015	Measurements	Measurements of: T2 Weighted Axial MR image data for subject PCAMPMRI-00015 with repeat time 4764	QIN-PROSTATE-Repeatability/PCAMPMRI-00015	1.2.276.0.7230010.3.1.3.3166326398.14096.1513205204.25	The Cancer Imaging Archive	doi:10.7937/K9/TCIA.2018.MR1CKGND	https://doi.org/10.7937/K9/TCIA.2018.MR1CKGND	4764
PCAMPMRI-00015	Measurements	Measurements of: Apparent Diffusion Coefficient MR image data for subject PCAMPMRI-00015 with repeat time 8000	QIN-PROSTATE-Repeatability/PCAMPMRI-00015	1.2.276.0.7230010.3.1.3.3166326398.16748.1513205206.412	The Cancer Imaging Archive	doi:10.7937/K9/TCIA.2018.MR1CKGND	https://doi.org/10.7937/K9/TCIA.2018.MR1CKGND	8000
PCAMPMRI-00015	Measurements	Measurements of: DCE Subtraction MR image data for subject PCAMPMRI-00015 with repeat time 3.975	QIN-PROSTATE-Repeatability/PCAMPMRI-00015	1.2.276.0.7230010.3.1.3.3166326398.19732.1513205209.782	The Cancer Imaging Archive	doi:10.7937/K9/TCIA.2018.MR1CKGND	https://doi.org/10.7937/K9/TCIA.2018.MR1CKGND	3.975
PCAMPMRI-00015	Measurements	Measurements of: Apparent Diffusion Coefficient MR image data for subject PCAMPMRI-00015 with repeat time 8150	QIN-PROSTATE-Repeatability/PCAMPMRI-00015	1.2.276.0.7230010.3.1.3.3166326398.17524.1513205207.816	The Cancer Imaging Archive	doi:10.7937/K9/TCIA.2018.MR1CKGND	https://doi.org/10.7937/K9/TCIA.2018.MR1CKGND	8150
PCAMPMRI-00015	Measurements	Measurements of: T2 Weighted Axial MR image data for subject PCAMPMRI-00015 with repeat time 4779	QIN-PROSTATE-Repeatability/PCAMPMRI-00015	1.2.276.0.7230010.3.1.3.3166326398.14240.1513205208.719	The Cancer Imaging Archive	doi:10.7937/K9/TCIA.2018.MR1CKGND	https://doi.org/10.7937/K9/TCIA.2018.MR1CKGND	4779
